# Supplementary material for: ClinicNet: machine learning for personalized clinical order set recommendations
Source: JAMIA Open. 2020 Jun 28;3(2):216–24. doi: 10.1093/jamiaopen/ooaa021 (PMC7382624; doi:10.1093/jamiaopen/ooaa021)
Supplement: ooaa021_Supplementary_Data [file ooaa021_supplementary_data.zip]

Archive with 5 entries (4 files):
- ooaa021-Suppl_Data/
- ooaa021-Suppl_Data/Supplementary_Table_2.docx
- ooaa021-Suppl_Data/Supplementary_Figure_1.docx
- ooaa021-Suppl_Data/Supplementary_Figure_2.docx
- ooaa021-Suppl_Data/Supplementary_Table_1.xls
