# Supplementary material for: ClinicNet: machine learning for personalized clinical order set recommendations
Source: JAMIA Open. 2020 Jun 28;3(2):216–24. doi: 10.1093/jamiaopen/ooaa021 (PMC7382624; doi:10.1093/jamiaopen/ooaa021)
Supplement: ooaa021_Supplementary_Data [file ooaa021_supplementary_data.zip › ooaa021-Suppl_Data/Supplementary_Table_1.xls]

## Sheet: 6231 Clinical Features
Name of Entry (Clinical Item Name)	Description of Entry
AdmitDxDate	Admissions diagnosis date
item_date.month.sin	Item date month (sine); Note: Raw value was used (Not an entry in the timeline)
item_date.month.cos	Item date month (cosine); Note: Raw value was used (Not an entry in the timeline)
item_date.hour.sin	Item date hour (sine); Note: Raw value was used (Not an entry in the timeline)
item_date.hour.cos	Item date hour (cosine); Note: Raw value was used (Not an entry in the timeline)
Birth	Birth Year
Death	Death Date
Male	Male Gender
Female	Female Gender
RaceWhiteHispanicLatino	Race/Ethnicity: White (Hispanic/Latino)
RaceWhiteNonHispanicLatino	Race/Ethnicity: White (Non-Hispanic/Latino)
RaceHispanicLatino	Race/Ethnicity: Hispanic/Latino
RaceBlack	Race/Ethnicity: Black
RaceAsian	Race/Ethnicity: Asian
RacePacificIslander	Race/Ethnicity: Pacific Islander
RaceNativeAmerican	Race/Ethnicity: Native American
RaceOther	Race/Ethnicity: Other
RaceUnknown	Race/Ethnicity: Unknown
Team.CCU-HF	Treatment team: Coronary care unit / Heart failure
Team.Cardiology	Treatment team: Cardiology
Team.HemeOnc	Treatment team: Hematology / Oncology
Team.MICU	Treatment team: Medical intensive care unit
Team.SICU	Treatment team: Surgical intensive care unit
Team.CVICU	Treatment team: Cardiovascular intensive care unit
Team.SurgerySpecialty	Treatment team: Surgery specialty
Team.Psychiatry	Treatment team: Psychiatry
Team.Neurology	Treatment team: Neurology
Team.Trauma	Treatment team: Trauma
Team.Medicine	Treatment team: Medicine
Team.Transplant	Treatment team: Transplant
Comorbidity.LiverModSevere	Charlson Comorbidity: Moderate/Severe Liver Disease
Comorbidity.Rheumatic	Charlson Comorbidity: Rheumatic Disease
Comorbidity.CHF	Charlson Comorbidity: Congestive Heart Failure
Comorbidity.COPD	Charlson Comorbidity: Chronic Obstructive Pulmonary Disease
Comorbidity.Renal	Charlson Comorbidity: Renal Disease
Comorbidity.PepticUlcer	Charlson Comorbidity: Peptic Ulcer Disease
Comorbidity.Malignancy	Charlson Comorbidity: Any malignancy
Comorbidity.MI	Charlson Comorbidity: Myocardial Infarction
Comorbidity.PeripheralVascular	Charlson Comorbidity: Peripheral Vascular Disease
Comorbidity.Cerebrovascular	Charlson Comorbidity: Cerebrovascular Disease
Comorbidity.DiabetesComplications	Charlson Comorbidity: Diabetes with Complications
Comorbidity.HemiplegiaParaplegia	Charlson Comorbidity: Hemiplegia or Paraplegia
Comorbidity.MalignancyMetastatic	Charlson Comorbidity: Metastatic Malignancy
Comorbidity.AIDSHIV	Charlson Comorbidity: AIDS/HIV
Comorbidity.Dementia	Charlson Comorbidity: Dementia
Comorbidity.LiverMild	Charlson Comorbidity: Mild Liver Disease
Comorbidity.Diabetes	Charlson Comorbidity: Diabetes Without Complications
BP_High_Systolic.count	Lab: Blood pressure (systolic)
BP_Low_Diastolic.count	Lab: Blood pressure (diastolic)
FiO2.count	Lab: Fraction of inspired oxygen
Glasgow Coma Scale Score.count	Lab: Glasgow coma scale score
Pulse.count	Lab: Pulse
Resp.count	Lab: Respiratory rate
Temp.count	Lab: Temperature
Urine.count	Lab: Urine
WBC.count	Lab: White blood cell
WBC.countInRange	Lab result in normal range: White blood cell
HCT.count	Lab: Hematocrit
HCT.countInRange	Lab result in normal range: Hematocrit
PLT.count	Lab: Platelet count
PLT.countInRange	Lab result in normal range: Platelet count
NA.count	Lab: Sodium, whole blood
NA.countInRange	Lab result in normal range: Sodium, whole blood
K.count	Lab: Potassium, whole blood
K.countInRange	Lab result in normal range: Potassium, whole blood
CO2.count	Lab: Carbon dioxide, Serum/Plasma
CO2.countInRange	Lab result in normal range: Carbon dioxide, Serum/Plasma
BUN.count	Lab: Blood urea nitrogen
BUN.countInRange	Lab result in normal range: Blood urea nitrogen
CR.count	Lab: Creatinine
CR.countInRange	Lab result in normal range: Creatinine
TBIL.count	Lab: Total bilirubin
TBIL.countInRange	Lab result in normal range: Total bilirubin
ALB.count	Lab: Albumin
ALB.countInRange	Lab result in normal range: Albumin
CA.count	Lab: Calcium
CA.countInRange	Lab result in normal range: Calcium
LAC.count	Lab: Lactic acid
LAC.countInRange	Lab result in normal range: Lactic acid
ESR.count	Lab: Erythrocyte sedimentation rate
ESR.countInRange	Lab result in normal range: Erythrocyte sedimentation rate
CRP.count	Lab: C-Reactive Protein
CRP.countInRange	Lab result in normal range: C-Reactive Protein
TNI.count	Lab: Troponin I
TNI.countInRange	Lab result in normal range: Troponin I
PHA.count	Lab: Arterial pH
PHA.countInRange	Lab result in normal range: Arterial pH
PO2A.count	Lab: Arterial pO2
PO2A.countInRange	Lab result in normal range: Arterial pO2
PCO2A.count	Lab: Arterial pCO2
PCO2A.countInRange	Lab result in normal range: Arterial pCO2
PHV.count	Lab result: Venous pH
PHV.countInRange	Lab result in normal range: Venous pH
PO2V.count	Lab result: Venous pO2
PO2V.countInRange	Lab result in normal range: Venous pO2
PCO2V.count	Lab result: Venous pCO2
PCO2V.countInRange	Lab result in normal range: Venous pCO2
HGB.count	Lab result: Hemoglobin
HGB.countInRange	Lab result in normal range: Hemoglobin
UGLU.count	Lab result: Glucose
UGLU.countInRange	Lab result in normal range: Glucose
CL.count	Lab result: Chloride
CL.countInRange	Lab result in normal range: Chloride
MG.count	Lab result: Magnesium
MG.countInRange	Lab result in normal range: Magnesium
PHOS.count	Lab result: Phosphorus
PHOS.countInRange	Lab result in normal range: Phosphorus
OCCGU.count	Lab result: Stool
OCCGU.countInRange	Lab result in normal range: Stool
RXCUI29046	Lisinopril
RXCUI1191	Aspirin
RXCUI20352	Carvedilol
RXCUI236083	Alendronic Acid
MED182398	MULTIVITAMIN PO
RXCUI11289	Warfarin
RXCUI4603	Furosemide
MED181704	METOPROLOL TARTRATE PO
RXCUI3498	Diphenhydramine
RXCUI4493	Fluoxetine
RXCUI321988	Escitalopram
MED179275	IRON (FERROUS SULFATE) PO
RXCUI5487	Hydrochlorothiazide
RXCUI8640	Prednisone
RXCUI8745	Promethazine
RXCUI77492	Tamsulosin
RXCUI17767	Amlodipine
RXCUI5640	Ibuprofen
MED8576	Acetaminophen-Hydrocodone
MED29748	Fluticasone-Salmeterol
RXCUI2231	Cephalexin
RXCUI42316	Tacrolimus
RXCUI36567	Simvastatin
RXCUI2598	Clonazepam
RXCUI4821	Glipizide
RXCUI135447	Donepezil
RXCUI69749	Valsartan
RXCUI7646	Omeprazole
RXCUI274783	Insulin Glargine
MED540151	OTHER DRUG
RXCUI704	Amitriptyline
RXCUI36437	Sertraline
MED19895	Acetaminophen-Hydrocodone
MED183798	OMEGA 3 PO
MED199339	Omega-3 Fatty Acids-Vitamin E
RXCUI4278	Famotidine
MED172040	CENTRUM SILVER PO
RXCUI39993	Zolpidem
RXCUI10737	Trazodone
RXCUI15996	Mirtazapine
RXCUI2418	Cholecalciferol
RXCUI6809	Metformin
MED186095	PRILOSEC PO
RXCUI89905	Multivitamin Preparation
RXCUI2556	Citalopram
RXCUI6813	Methadone
RXCUI33738	Pioglitazone
RXCUI25480	Gabapentin
RXCUI6387	Lidocaine
MED188127	SIMVASTATIN PO
RXCUI7052	Morphine
RXCUI9997	Spironolactone
RXCUI6218	Lactulose
RXCUI3423	Hydromorphone
RXCUI4917	Nitroglycerin
RXCUI32968	Clopidogrel
RXCUI6918	Metoprolol
RXCUI1202	Atenolol
RXCUI24947	Ferrous Sulfate
RXCUI10582	Thyroxine
RXCUI3322	Diazepam
MED171351	CALCIUM 500 PO
ICD9.493	Asthma
MED176663	FISH OIL PO
RXCUI25025	Finasteride
RXCUI40790	Pantoprazole
RXCUI11248	Vitamin B 12
RXCUI41126	Fluticasone
MED169655	ATENOLOL PO
RXCUI3407	Digoxin
MED183812	OMEPRAZOLE PO
RXCUI82003	Docusate
ICD9.V72	Special investigations and examinations
ICD9.202.80	Other malignant lymphomas, unspecified site, extranodal and solid organ sites
ICD9.202.8	Other malignant lymphomas
ICD9.202	Other malignant neoplasms of lymphoid and histiocytic tissue
ICD9.459	Other disorders of circulatory system
ICD9.424.1	Aortic valve disorders
ICD9.424	Other diseases of endocardium
ICD9.366.9	Unspecified cataract
ICD9.366	Cataract
ICD9.300.00	Anxiety state, unspecified
ICD9.300.0	Anxiety states
ICD9.300	Anxiety, dissociative and somatoform disorders
ICD9.625	Pain and other symptoms associated with female genital organs
ICD9.241	Nontoxic nodular goiter
ICD9.790.29	Other abnormal glucose
RXCUI32937	Paroxetine
MED180523	LIPITOR PO
RXCUI2599	Clonidine
RXCUI86009	Insulin Lispro
RXCUI161	Acetaminophen
RXCUI703	Amiodarone
RXCUI140587	Celecoxib
RXCUI4511	Folic Acid
RXCUI6915	Metoclopramide
RXCUI4337	Fentanyl
MED186443	PROTONIX PO
RXCUI83367	Atorvastatin
RXCUI7393	Niacin
RXCUI39786	Venlafaxine
RXCUI2551	Ciprofloxacin
MED19483	Calcium Carbonate-Cholecalciferol
MED190897	TYLENOL PO
RXCUI1897	Calcium Carbonate
MED177009	FOLIC ACID PO
RXCUI1151	Ascorbic Acid
RXCUI72625	Duloxetine
RXCUI114477	Levetiracetam
MED191596	VICODIN PO
RXCUI28889	Loratadine
ICD9.790.2	Abnormal glucose
ICD9.790	Nonspecific findings on examination of blood
ICD9.782.1	Rash and other nonspecific skin eruption
ICD9.782	Symptoms involving skin and other integumentary tissue
ICD9.493.90	Asthma, unspecified type, unspecified
ICD9.493.9	Asthma, unspecified
ICD9.787.91	Diarrhea
ICD9.787.9	Other symptoms involving digestive system
ICD9.787	Symptoms involving digestive system
ICD9.530.81	Esophageal reflux
ICD9.530.8	Other specified disorders of esophagus
ICD9.530	Diseases of esophagus
ICD9.723.1	Cervicalgia
ICD9.723	Other disorders of cervical region
RXCUI18867	Benazepril
ICD9.274.9	Gout, unspecified
ICD9.274	Gout
ICD9.795	Other and nonspecific abnormal cytological, histological, immunological and DNA test findings
ICD9.599.0	Urinary tract infection, site not specified
ICD9.599	Other disorders of urethra and urinary tract
ICD9.733.00	Osteoporosis, unspecified
ICD9.733.0	Osteoporosis
ICD9.733	Other disorders of bone and cartilage
ICD9.338.29	Other chronic pain
ICD9.338.2	Chronic pain
RXCUI8703	Fenofibrate
ICD9.338	Pain, not elsewhere classified
RXCUI4018	Ergocalciferol
RXCUI67108	Enoxaparin
RXCUI3443	Diltiazem
RXCUI7258	Naproxen
RXCUI620	Amantadine
MED169663	ATIVAN PO
MED191847	VITAMIN C PO
MED191860	VITAMIN D PO
RXCUI9143	Ranitidine
RXCUI8591	Potassium Chloride
RXCUI435	Albuterol
RXCUI17128	Lansoprazole
RXCUI6472	Lovastatin
MED171349	CALCIUM + D PO
RXCUI281	Acyclovir
ICD9.V58.11	Encounter for antineoplastic chemotherapy
ICD9.V58.1	Encounter for antineoplastic chemotherapy and immunotherapy
ICD9.V58	Encounter for other and unspecified procedures and aftercare
ICD9.155	Malignant neoplasm of liver and intrahepatic bile ducts
ICD9.070.3	Viral hepatitis B without mention of hepatic coma
ICD9.070	Viral hepatitis
ICD9.577.9	Unspecified disease of pancreas
ICD9.577	Diseases of pancreas
ICD9.171.9	Malignant neoplasm of connective and other soft tissue, site unspecified
ICD9.585	Chronic kidney disease (CKD)
ICD9.724.02	Spinal stenosis, lumbar region, without neurogenic claudication
ICD9.724.0	Spinal stenosis, other than cervical
ICD9.191.9	Malignant neoplasm of brain, unspecified
ICD9.191	Malignant neoplasm of brain
ICD9.327.23	Obstructive sleep apnea (adult)(pediatric)
ICD9.327.2	Organic sleep apnea
ICD9.327	Organic sleep disorders
ICD9.041	Bacterial infection in conditions classified elsewhere and of unspecified site
ICD9.611	Other disorders of breast
ICD9.788.3	Urinary incontinence
ICD9.788	Symptoms involving urinary system
ICD9.401.1	Benign essential hypertension
ICD9.244.9	Unspecified acquired hypothyroidism
ICD9.244	Acquired hypothyroidism
ICD9.172.9	Melanoma of skin, site unspecified
ICD9.172	Malignant melanoma of skin
ICD9.790.6	Other abnormal blood chemistry
ICD9.V70.0	Routine general medical examination at a health care facility
ICD9.V70	General medical examination
ICD9.789.06	Abdominal pain, epigastric
ICD9.V45.7	Acquired absence of organ
ICD9.780.97	Altered mental status
ICD9.780.9	Other general symptoms
ICD9.780	General symptoms
ICD9.E888.9	Unspecified fall
ICD9.E888	Other and unspecified accidental fall
ICD9.727	Other disorders of synovium, tendon, and bursa
ICD9.433.1	Occlusion and stenosis of carotid artery
ICD9.433	Occlusion and stenosis of precerebral arteries
ICD9.433.10	Occlusion and stenosis of carotid artery without mention of cerebral infarction
ICD9.203	Multiple myeloma and immunoproliferative neoplasms
RXCUI52175	Losartan
RXCUI88249	Montelukast
RXCUI43611	Latanoprost
MED6122	Acetaminophen-Oxycodone
RXCUI26225	Ondansetron
RXCUI6470	Lorazepam
RXCUI10759	Triamcinolone
RXCUI10355	Temazepam
MED185705	POTASSIUM CHLORIDE PO
RXCUI82122	Levofloxacin
RXCUI8787	Propranolol
RXCUI596	Alprazolam
RXCUI283742	Esomeprazole
ICD9.287.5	Thrombocytopenia, unspecified
ICD9.V58.61	Long-term (current) use of anticoagulants
ICD9.V58.6	Encounter for long-term (current) drug use
ICD9.786.2	Cough
ICD9.785.0	Tachycardia, unspecified
ICD9.995	Certain adverse effects not elsewhere classified
ICD9.820	Fracture of neck of femur
ICD9.586	Renal failure, unspecified
ICD9.008.45	Intestinal infection due to Clostridium difficile
ICD9.008.4	Intestinal infection due to other specified bacteria
ICD9.008	Intestinal infections due to other organisms
ICD9.331	Other cerebral degenerations
ICD9.715.3	Osteoarthrosis, localized, not specified whether primary or secondary
ICD9.715	Osteoarthrosis and allied disorders
ICD9.578.1	Blood in stool
ICD9.578	Gastrointestinal hemorrhage
ICD9.998	Other complications of procedures, NEC
ICD9.715.36	Osteoarthrosis, localized, not specified whether primary or secondary, lower leg
ICD9.787.0	Nausea and vomiting
ICD9.787	Symptoms involving digestive system
ICD9.786.05	Shortness of breath
ICD9.786.0	Dyspnea and respiratory abnormalities
ICD9.786	Symptoms involving respiratory system and other chest symptoms
ICD9.433.10	Occlusion and stenosis of carotid artery without mention of cerebral infarction
ICD9.433.1	Occlusion and stenosis of carotid artery
ICD9.433	Occlusion and stenosis of precerebral arteries
ICD9.780.97	Altered mental status
ICD9.780.9	Other general symptoms
ICD9.786.09	Other respiratory abnormalities
ICD9.719.45	Pain in joint, pelvic region and thigh
ICD9.719.4	Pain in joint
ICD9.780.2	Syncope and collapse
ICD9.154.1	Malignant neoplasm of rectum
ICD9.154	Malignant neoplasm of rectum, rectosigmoid junction, and anus
ICD9.410	Acute myocardial infarction
RXCUI6915	Metoclopramide (Intravenous)
RXCUI1202	Atenolol (Oral)
RXCUI108118	Mometasone
RXCUI28439	Lamotrigine
RXCUI214824	Sevelamer
RXCUI10689	Tramadol
RXCUI187832	Pregabalin
RXCUI37798	Terazosin
MED172953	COLACE PO
MED169527	ASPIRIN PO
RXCUI301542	Rosuvastatin
RXCUI4815	Glyburide
RXCUI42463	Pravastatin
RXCUI69120	Tiotropium
MED14863	Glucose-Potassium Chloride-Sodium Chloride (Intravenous)
ICD9.785.1	Palpitations
MED95140	Pneumococcal Capsular Polysaccharide Type 1 Vaccine-Pneumococcal Capsular Polysaccharide Type 10A Vaccine-Pneumococcal Capsular Polysaccharide Type 11A Vaccine-Pneumococcal Capsular Polysaccharide Type 12F Vaccine-Pneumococcal Capsular Polysaccharide Type 14 Vaccine-Pneumococcal Capsular Polysaccharide Type 15B Vaccine-Pneumococcal Capsular Polysaccharide Type 17F Vaccine-Pneumococcal Capsular Po…
MED15861	Glucose-Sodium Chloride (Intravenous)
RXCUI135447	Donepezil (Oral)
RXCUI82003	Docusate (Oral)
RXCUI1191	Aspirin (Oral)
RXCUI17767	Amlodipine (Oral)
MED77973	Fluticasone-Salmeterol (Inhalation)
RXCUI6915	Metoclopramide (Oral)
RXCUI15996	Mirtazapine (Oral)
RXCUI7213	Ipratropium (Inhalation)
RXCUI32968	Clopidogrel (Oral)
RXCUI6585	Magnesium Sulfate (Intravenous)
RXCUI86009	Insulin Lispro (Subcutaneous)
RXCUI26225	Ondansetron (Intravenous)
RXCUI1596	Bisacodyl (Rectal)
RXCUI42316	Tacrolimus (Oral)
RXCUI40790	Pantoprazole (Intravenous)
MED16426	Potassium Chloride-Sodium Chloride (Intravenous)
RXCUI161	Acetaminophen (Rectal)
RXCUI5224	Heparin (Subcutaneous)
RXCUI228790	Dutasteride (Oral)
RXCUI6754	Meperidine (Intravenous)
RXCUI114477	Levetiracetam (Oral)
RXCUI5487	Hydrochlorothiazide (Oral)
RXCUI24947	Ferrous Sulfate (Oral)
RXCUI7407	Nicotine (Transdermal)
RXCUI25480	Gabapentin (Oral)
RXCUI5492	Hydrocortisone (Intravenous)
RXCUI8591	Potassium Chloride (Oral)
MED82190	Benzocaine-Tetracaine-Butamben (Topical)
RXCUI11289	Warfarin (Oral)
RXCUI6922	Metronidazole (Intravenous)
RXCUI40790	Pantoprazole (Oral)
MED96559	Glucose-Piperacillin-Tazobactam (Intravenous)
RXCUI2683	Colchicine (Oral)
MED14862	Glucose-Potassium Chloride-Sodium Chloride (Intravenous)
RXCUI83367	Atorvastatin (Oral)
RXCUI5470	Hydralazine
RXCUI1596	Bisacodyl
RXCUI42347	Bupropion
RXCUI51272	Quetiapine
MED14966	Acetaminophen-Hydrocodone
RXCUI36387	Sennosides, Usp
RXCUI21949	Cyclobenzaprine
RXCUI20610	Cetirizine
RXCUI7804	Oxycodone
RXCUI4917	Nitroglycerin (Intravenous)
RXCUI6057	Isosorbide (Oral)
RXCUI6809	Metformin (Oral)
RXCUI6387	Lidocaine (Injection)
RXCUI4278	Famotidine (Intravenous)
RXCUI39993	Zolpidem (Oral)
RXCUI6185	Labetalol (Intravenous)
RXCUI49737	Esmolol (Intravenous)
RXCUI2551	Ciprofloxacin (Oral)
RXCUI67108	Enoxaparin (Subcutaneous)
RXCUI3616	Dobutamine (Intravenous)
MED89444	Glucose-Piperacillin-Tazobactam (Intravenous)
RXCUI4955	Glycopyrrolate (Intravenous)
RXCUI36567	Simvastatin (Oral)
RXCUI2180	Cefazolin (Intravenous)
RXCUI4917	Nitroglycerin (Sublingual)
RXCUI3264	Dexamethasone (Oral)
RXCUI31448	Nabumetone (Oral)
RXCUI5640	Ibuprofen (Oral)
RXCUI105694	Epoetin Alfa (Subcutaneous)
RXCUI9601	Scopolamine (Transdermal)
RXCUI36387	Sennosides, Usp (Oral)
RXCUI828529	Albumin Human, Usp (Intravenous)
RXCUI6470	Lorazepam (Intravenous)
RXCUI41126	Fluticasone (Inhalation)
MED28384	Acetaminophen-Hydrocodone (Oral)
MED540141	GI COCKTAIL
RXCUI161	Acetaminophen (Oral)
MED7555	Sulfamethoxazole-Trimethoprim (Oral)
RXCUI8591	Potassium Chloride (Intravenous)
RXCUI26225	Ondansetron (Intravenous/Intramuscular)
RXCUI4917	Nitroglycerin (Topical)
RXCUI2358	Chlorhexidine (Swish & Spit)
RXCUI88014	Rizatriptan (Oral)
MED540115	Calcium Chloride-Lactate-Potassium Chloride-Sodium Chloride (Intravenous)
RXCUI89905	Multivitamin Preparation (Oral)
RXCUI8782	Propofol (Intravenous)
RXCUI274783	Insulin Glargine (Subcutaneous)
RXCUI7052	Morphine (Intravenous)
RXCUI596	Alprazolam (Oral)
RXCUI11170	Verapamil (Oral)
RXCUI4337	Fentanyl (Intravenous)
RXCUI10627	Tobramycin (Inhalation)
RXCUI82122	Levofloxacin (Intravenous)
RXCUI42316	Tacrolimus (Feeding Tube)
RXCUI35827	Ketorolac (Intravenous)
RXCUI6218	Lactulose (Oral)
RXCUI358255	Aprepitant (Oral)
RXCUI1908	Calcium Gluconate (Intravenous)
RXCUI283742	Esomeprazole (Oral)
RXCUI2396	Chlorothiazide (Intravenous)
MED14966	Acetaminophen-Hydrocodone (Oral)
RXCUI4337	Fentanyl (Epidural)
RXCUI301542	Rosuvastatin (Oral)
RXCUI5553	Hydroxyzine
RXCUI519	Allopurinol
MED191859	VITAMIN D (WITH CALCIUM) PO
RXCUI3827	Enalapril
MED191831	VITAMIN B-12 PO
RXCUI69120	Tiotropium (Inhalation)
RXCUI139825	Insulin Detemir (Subcutaneous)
RXCUI1191	Aspirin (Rectal)
MED14858	Glucose-Potassium Chloride-Sodium Chloride (Intravenous)
RXCUI221147	Polyethylene Glycol 3350 (Oral)
RXCUI281	Acyclovir (Oral)
RXCUI3423	Hydromorphone (Intravenous)
RXCUI6472	Lovastatin (Oral)
RXCUI88249	Montelukast (Oral)
RXCUI337623	Dornase Alfa (Inhalation)
RXCUI3628	Dopamine (Intravenous)
RXCUI82122	Levofloxacin (Oral)
RXCUI1151	Ascorbic Acid (Oral)
RXCUI6918	Metoprolol (Intravenous)
RXCUI41126	Fluticasone (Nasal)
MED92811	Albuterol-Ipratropium (Inhalation)
RXCUI83818	Irbesartan (Oral)
RXCUI236083	Alendronic Acid (Oral)
RXCUI7417	Nifedipine (Oral)
RXCUI519	Allopurinol (Oral)
RXCUI6922	Metronidazole (Oral)
MED12729	Hydrochlorothiazide-Triamterene (Oral)
ICD9.346	Migraine
RXCUI7597	Nystatin (Swish & Swallow)
RXCUI703	Amiodarone (Oral)
RXCUI3322	Diazepam (Intravenous)
RXCUI56512	Sodium Polystyrene Sulfonate (Oral)
RXCUI29046	Lisinopril (Oral)
RXCUI3498	Diphenhydramine (Intravenous)
RXCUI5224	Heparin (Intravenous)
RXCUI4511	Folic Acid (Oral)
RXCUI61381	Olanzapine (Oral)
RXCUI2582	Clindamycin (Intravenous)
RXCUI5552	Hydroxyurea (Oral)
RXCUI6387	Lidocaine (Intravenous)
RXCUI6058	Isosorbide Dinitrate (Oral)
RXCUI72625	Duloxetine (Oral)
RXCUI1292	Baclofen (Oral)
MED540103	HELP ORDER
RXCUI161	Acetaminophen (NG Tube)
RXCUI52175	Losartan (Oral)
RXCUI237159	Levalbuterol (Inhalation)
RXCUI7646	Omeprazole (Oral)
RXCUI5093	Haloperidol (Oral)
RXCUI2890	Cosyntropin (Intravenous)
MED91791	Ascorbic Acid-Folic Acid-Vitamin B Complex (Oral)
RXCUI8308	Vitamin K 1 (Subcutaneous)
RXCUI4450	Fluconazole (Intravenous)
RXCUI10814	Triiodothyronine (Oral)
RXCUI1897	Calcium Carbonate (Oral)
RXCUI4719	Gemfibrozil (Oral)
RXCUI18631	Azithromycin (Oral)
RXCUI3407	Digoxin (Oral)
MED7557	Sulfamethoxazole-Trimethoprim (Oral)
MED96560	Glucose-Piperacillin-Tazobactam (Intravenous)
RXCUI4493	Fluoxetine (Oral)
RXCUI3443	Diltiazem (Oral)
RXCUI42347	Bupropion (Oral)
MED9788	Calcium Chloride-Glucose-Lactate-Potassium Chloride-Sodium Chloride (Intravenous)
RXCUI4083	Estradiol (Transdermal)
MED33228	Amoxicillin-Clavulanate (Oral)
RXCUI40254	Valproate
RXCUI214824	Sevelamer (Oral)
RXCUI35636	Risperidone (Oral)
RXCUI9796	Simethicone (Oral)
RXCUI8745	Promethazine (Intravenous/Intramuscular)
RXCUI32937	Paroxetine (Oral)
RXCUI8308	Vitamin K 1 (Oral)
RXCUI2599	Clonidine (Oral)
RXCUI2598	Clonazepam (Oral)
RXCUI3322	Diazepam (Oral)
MED89401	Fluticasone-Salmeterol (Inhalation)
RXCUI2582	Clindamycin (Oral)
RXCUI52356	Magnesium Citrate (Oral)
RXCUI5470	Hydralazine (Oral)
RXCUI9863	Sodium Chloride (Nasal)
MED855	Bacitracin-Polymyxin B (Topical)
RXCUI197	Acetylcysteine (Oral)
RXCUI8410	Alteplase (Intravenous)
RXCUI426,1091,1908,21032,21579,4278,4850,4919,5224,5340,6033,6308,6536,6585,29261,6837,89905,8156,54987,8737,9671,56443,9863,236719,235496,10524,10898,10962,11115,8308,39937	Alanine-Arginine-Calcium Gluconate-Chromous Chloride-Copper Sulfate-Famotidine-Glucose-Glycine-Heparin-Histidine-Isoleucine-Leucine-Lysine-Magnesium Sulfate-Manganese Chloride-Methionine-Multivitamin Preparation-Phenylalanine-Potassium Acetate-Proline-Serine-Sodium Acetate-Sodium Chloride-Sodium Phosphate, Dibasic-Sodium Phosphate, Monobasic-Threonine-Tryptophan-Tyrosine-Valine-Vitamin K 1-Zinc C…
RXCUI426,1091,1908,21032,21579,4850,4919,5340,6033,6308,6536,6585,29261,6837,89905,8156,54987,8737,9671,56443,9863,236719,235496,10524,10898,10962,11115,8308,39937	Alanine-Arginine-Calcium Gluconate-Chromous Chloride-Copper Sulfate-Glucose-Glycine-Histidine-Isoleucine-Leucine-Lysine-Magnesium Sulfate-Manganese Chloride-Methionine-Multivitamin Preparation-Phenylalanine-Potassium Acetate-Proline-Serine-Sodium Acetate-Sodium Chloride-Sodium Phosphate, Dibasic-Sodium Phosphate, Monobasic-Threonine-Tryptophan-Tyrosine-Valine-Vitamin K 1-Zinc Chloride (Intravenou…
RXCUI426,1091,1908,21032,21579,4850,4919,5340,6033,6308,6536,6585,29261,6837,89905,8156,54987,8737,9671,9863,236719,235496,10524,10898,10962,11115,8308,39937	Alanine-Arginine-Calcium Gluconate-Chromous Chloride-Copper Sulfate-Glucose-Glycine-Histidine-Isoleucine-Leucine-Lysine-Magnesium Sulfate-Manganese Chloride-Methionine-Multivitamin Preparation-Phenylalanine-Potassium Acetate-Proline-Serine-Sodium Chloride-Sodium Phosphate, Dibasic-Sodium Phosphate, Monobasic-Threonine-Tryptophan-Tyrosine-Valine-Vitamin K 1-Zinc Chloride (Intravenous)
RXCUI426,1091,1908,21032,21579,4850,4919,5340,6033,6308,6536,6585,29261,6837,89905,8156,54987,8591,8737,9671,56443,9863,236719,235496,10524,10898,10962,11115,8308,39937	Alanine-Arginine-Calcium Gluconate-Chromous Chloride-Copper Sulfate-Glucose-Glycine-Histidine-Isoleucine-Leucine-Lysine-Magnesium Sulfate-Manganese Chloride-Methionine-Multivitamin Preparation-Phenylalanine-Potassium Acetate-Potassium Chloride-Proline-Serine-Sodium Acetate-Sodium Chloride-Sodium Phosphate, Dibasic-Sodium Phosphate, Monobasic-Threonine-Tryptophan-Tyrosine-Valine-Vitamin K 1-Zinc C…
RXCUI5657	Ifosfamide (Intravenous)
RXCUI44	Mesna (Intravenous)
RXCUI3639,4179,9863,11202	Doxorubicin-Etoposide-Sodium Chloride-Vincristine (Intravenous)
RXCUI42316	Tacrolimus (Intravenous)
RXCUI426,1091,1908,21032,21579,4850,4919,5340,6033,6308,6536,6585,29261,6837,89905,8156,54987,8591,8737,9671,9863,236719,235496,10524,10898,10962,11115,8308,39937	Alanine-Arginine-Calcium Gluconate-Chromous Chloride-Copper Sulfate-Glucose-Glycine-Histidine-Isoleucine-Leucine-Lysine-Magnesium Sulfate-Manganese Chloride-Methionine-Multivitamin Preparation-Phenylalanine-Potassium Acetate-Potassium Chloride-Proline-Serine-Sodium Chloride-Sodium Phosphate, Dibasic-Sodium Phosphate, Monobasic-Threonine-Tryptophan-Tyrosine-Valine-Vitamin K 1-Zinc Chloride (Intrav…
RXCUI426,1091,1908,21032,21579,4850,4919,5340,6033,6308,6536,6585,29261,6837,89905,8156,54987,8591,8737,253182,9671,56443,9863,236719,235496,10524,10898,10962,11115,8308,39937	Alanine-Arginine-Calcium Gluconate-Chromous Chloride-Copper Sulfate-Glucose-Glycine-Histidine-Isoleucine-Leucine-Lysine-Magnesium Sulfate-Manganese Chloride-Methionine-Multivitamin Preparation-Phenylalanine-Potassium Acetate-Potassium Chloride-Proline-Regular Insulin, Human-Serine-Sodium Acetate-Sodium Chloride-Sodium Phosphate, Dibasic-Sodium Phosphate, Monobasic-Threonine-Tryptophan-Tyrosine-Va…
RXCUI426,1091,1908,21032,21579,4278,4850,4919,5340,6033,6308,6536,6585,29261,6837,89905,8156,54987,8737,9671,56443,9863,236719,235496,10524,10898,10962,11115,8308,39937	Alanine-Arginine-Calcium Gluconate-Chromous Chloride-Copper Sulfate-Famotidine-Glucose-Glycine-Histidine-Isoleucine-Leucine-Lysine-Magnesium Sulfate-Manganese Chloride-Methionine-Multivitamin Preparation-Phenylalanine-Potassium Acetate-Proline-Serine-Sodium Acetate-Sodium Chloride-Sodium Phosphate, Dibasic-Sodium Phosphate, Monobasic-Threonine-Tryptophan-Tyrosine-Valine-Vitamin K 1-Zinc Chloride …
RXCUI426,1091,1908,21032,21579,4850,4919,5340,6033,6308,6536,6585,29261,6837,89905,8156,8591,8737,9671,9863,236719,235496,10524,10898,10962,11115,8308,39937	Alanine-Arginine-Calcium Gluconate-Chromous Chloride-Copper Sulfate-Glucose-Glycine-Histidine-Isoleucine-Leucine-Lysine-Magnesium Sulfate-Manganese Chloride-Methionine-Multivitamin Preparation-Phenylalanine-Potassium Chloride-Proline-Serine-Sodium Chloride-Sodium Phosphate, Dibasic-Sodium Phosphate, Monobasic-Threonine-Tryptophan-Tyrosine-Valine-Vitamin K 1-Zinc Chloride (Intravenous)
RXCUI3264	Dexamethasone
LABABG	BLOOD GASES, ARTERIAL
IMGCTPEP	CT PULMONARY EMBOLISM & LOWER EXTREMITY
LABMETB	METABOLIC PANEL, BASIC
NUR1068	WEIGHT
RT75	RESP - EXTUBATION
IMGDXSH2LT	XR SHOULDER 2V LT
LABPTT	PTT PARTIAL THROMBOPLASTIN TIME
LABMETC	METABOLIC PANEL, COMPREHENSIVE
LABTSH	TSH
IMGDXSPL2	XR SPINE, LUMBAR 2V
PT4	PT EVALUATE AND TREAT
NUR762	NEUROLOGICAL CHECKS
LABPHOS	PHOSPHORUS, SERUM/PLASMA
ADT9	ADMIT TO PHASE
IMGDXKN3LT	XR KNEE 3V LT
NUR1019	INCENTIVE SPIROMETER (WHILE AWAKE)
LABURNC	URINE CULTURE
NUR1373	FOLEY, RETENTION CATHETER
DIET101	DIET CLEAR LIQUID
20100001	NO PHARMALOGICAL PROPHYLAXIS INDICATED
OT1	OT EVALUATE AND TREAT
LABCBCD	CBC WITH DIFF
NUR755	GROIN PUNCTURE CHECKS (R AND/OR L)
LABROMRS	MRSA SCREEN
LABCBCO	CBC
NUR1664	SALINE LOCK AND FLUSH
DIET112	DIET CARBOHYDRATE CONTROLLED
LABA1C	HEMOGLOBIN A1C
LABPREG	PREGNANCY TEST, SERUM
NUR1013	OOB/UP IN CHAIR WITH ASSIST
IMGDXCH2	XR CHEST 2V
NUR1613	PERIPHERAL IV INSERTION/CARE
IMGCTHPRW	CT HEAD PERFUSION W CONTRAST
ADT12	DISCHARGE PATIENT
LABMGN	MAGNESIUM, SERUM/PLASMA
DIET103	DIET LOW SODIUM
NUR323	TEMPERATURE THERAPY
NUR1009	ANTIMICROBIAL SHOWER/BATH PRE-OP
PT7	DME DISCHARGE ORDER
DIET102	DIET NPO
LABTCDIF	C DIFFICILE TOXIN B, STOOL
ADT1	ADMIT TO INPATIENT
NUR619	DRESSING CHANGE
CON301	CONSULT TO CASE MANAGEMENT
IMGDXCH1	XR CHEST 1V
LABHAP	HAPTOGLOBIN
LABARVI	BLOOD TYPE VERIFICATION
NUR744	ASSESS LEVEL OF SEDATION
RT109	RESP - NEBULIZER
ADT7	TRANSFER PATIENT
RT104	RESP - VENTILATOR SETTINGS
RT82	RESP - UNLISTED RESPIRATORY CARE ORDER
LABLEGU	LEGIONELLA AG, URINE
ICD9.276.8	Hypopotassemia
DC1	DISCHARGE DIET
LABAMY	AMYLASE, SERUM
LABPCTNI	ISTAT TROPONIN I
NUR1295	D/C DRESSING GRAFT SITE 48H POST-OP
NUR2252	ORAL CARE
PRE5	FALL RISK PRECAUTIONS
NUR1588	OOB
LABPCYS	PNEUMOCYSTIS STAIN
NUR4019	ICE PACK TO
NUR1307	D/C OXIMETRY WHEN SATS > 92% ON ROOM AIR
NUR715	BODY/BELONGINGS SEARCH (PSYCH UNIT)
DC18	DISCHARGE VITAL SIGNS
RXCUI6057	Isosorbide
MED168733	AMBIEN PO
NUR301	SEQUENTIAL COMPRESSION DEVICE (SCD)
DC3	PHYSICAL ACTIVITY
LABUNA	SODIUM WITH CREATININE, URINE (RANDOM)
IMGCTAPW	CT ABDOMEN PELVIS W CONTRAST
LABNTBNP	NT - PROBNP
OT2	OT ONGOING TREATMENT
RES5	MED/SURG RESTRAINTS
RT108	RESP - MDI
IMGCTAP	CT ABDOMEN PELVIS
NUR810	I&O DRAIN OUTPUT
LABK	POTASSIUM, SERUM/PLASMA
NUR336	MONITOR RESPIRATION AND SEDATION SCALE
NUR4067	OXYGEN ADMINISTRATION
NUR1713	STRICT BEDREST WITH HEAD OF BED FLAT
EKG5	ECG 12-LEAD
DC8	FOLLOW UP INSTRUCTIONS
NUR1042	ORTHOSTATIC BLOOD PRESSURE
IMGUSAB1	US ABDOMEN
LABTNI	TROPONIN I
LABBBPFFP	FRESH FROZEN PLASMA PRODUCT
LABUAPRN	URINALYSIS, SCREEN FOR CULTURE
LABBBPPLT	PLATELET APHERESIS PRODUCT
NUR4065	DIALYZE PATIENT
NUR819	TRANSFUSE FFP (DOES NOT ORDER PRODUCT)
LABSURG	SURGICAL PROCEDURE
LABUAS	URINALYSIS MACROSCOPIC ONLY
CR131	OVERHEAD BED FRAME & TRAPEZE
NUR352	SKIN GRAFT CARE
DC7	WHEN TO RESUME ACTIVITIES
LABCAI	CALCIUM IONIZED, SERUM/PLASMA
LABPCEC4V	ISTAT EC4, VENOUS
IMGMRAH	MR ANGIO HEAD
RT107	RESP - ABG PUNCTURE
LABHCTX	HEMATOCRIT
LABMB	CK, MB (MASS)
PRE3	ASPIRATION PRECAUTIONS
LABLIPS	LIPASE
LABCK	CREATINE KINASE, TOTAL
DIET132	DIET CARB CONTROL/LOW SODIUM/LOW CHOL/LOW SAT FAT
ADT42	ATTENDING AND SERVICE UPDATE
NUR925	INCISION ASSESSMENT
DIET104	DIET LOW CHOLESTEROL LOW SATURATED FAT
NUR4030	OXYGEN: NASAL CANNULA(NURSING ONLY)
LABBLC2	BLOOD CULTURE (2 AEROBIC BOTTLES)
LABAFP	ALPHA FETOPROTEIN, SERUM
LABLDH	LDH TOTAL, SERUM / PLASMA
COD1	DNR
NUR1208	BEDREST
IMGUSNVLOW	US VEIN LOWER EXTREMITY BILAT R/O DVT
POC24	POC ISTAT TROPONIN I
NUR1066	TURN, COUGH, DEEP BREATHE
SLP11	SLP SWALLOW ONGOING TREATMENT
NUR1774	VOID ON CALL TO OR/PROCEDURE
LABLAC	LACTIC ACID
LABVBG	BLOOD GASES, VENOUS
RT72	RESP - CHEST PHYSIOTHERAPY
RT84	RESP - OXYGEN ADMINISTRATION
LABFER	FERRITIN
IMGDXKN2LT	XR KNEE 1 OR 2V LT
NUR1094	AMBULATE WITH ASSISTANCE
NUR1783	WEIGHT BEARING STATUS
LABBBPRBC	RED BLOOD CELLS
LABFT4	T4, FREE
NUR1012	OOB/UP IN CHAIR
DC5	REASON TO CALL YOUR PHYSICIAN
LABAHP2	ACUTE HEPATITIS PANEL
LABUUN	UREA WITH CREATININE, URINE (RANDOM)
MED179299	IRON PO
MED182412	MULTIVITAMINS PO
RXCUI221147	Polyethylene Glycol 3350
NUR1035	HEIGHT
LABLPD	LIPID PANEL
NUR351	CIRCULATORY MOTOR SENSORY CHECKS (CMS)
DIET122	DIET NUTRITIONAL SUPPLEMENTS
LABWDC	WOUND CULTURE
IMGDXFORLT	XR FOREARM 2V LT
LABDOA	DRUGS OF ABUSE SCREEN, URINE
LABPCINR	ISTAT INR AND PROTIME
NUR1210	BEDREST (STRICT)
NUR644	CLAMP NASOGASTRIC TUBE
LABTYPSNI	TYPE AND SCREEN
IMGCTP	CT PELVIS
LABHELAG	HELICOBACTER PYLORI AG, STOOL
NUR1016	MEASURE URINARY OUTPUT
NUR1448	JACKSON PRATT DRAIN
LABHIVAB	HIV (TYPE 1 AND TYPE 2) ABY
POC16	POC ISTAT,VENOUS BLOOD GASES AND LACTATE (CG4)
NUR820	TRANSFUSE PLT (DOES NOT ORDER PRODUCT)
DC35	LABS AT NURSING HOME
LABDATBSI	DIRECT COOMBS BROAD SPECTRUM
SLP10	SLP SWALLOW EVALUATE AND TREAT (AT BEDSIDE)
PT11	PT GAIT TRAINING
ECH16	ECHO - TRANSESOPHAGEAL ECHO
NUR4031	KEEP HEAD OF BED ELEVATED
LABCBCS	CBC WITH DIFF AND SLIDE REVIEW
NUR1411	HEMOVAC
GIEGD	UPPER GI ENDOSCOPY
NUR1737	TEMP PROBE FOLEY RC
LABVANPRL	VANCOMYCIN TROUGH LEVEL
NUR672	CONVERT IV TO SALINE LOCK
NUR1592	ORTHOPAT
LABUEOS	EOSINOPHILS, URINE
NUR1033	ACTUAL WEIGHT (KG)
LABCORT	CORTISOL, SERUM
PRE31	THERAPY PRECAUTIONS
LABSPIE	PROTEIN IMMUNOFIX ELECTROPHORESIS, SERUM
LABVP3	COMPREHENSIVE HEPATITIS PANEL
IMGCTH	CT HEAD
ECH17	ECHO - 2D ECHOCARDIOGRAM
NUR1714	STRICT I & O
LABCMVM	CMV IGM
NUR1413	HEPARIN LOCK CENTRAL VENOUS CATHETER
LABANTIXA	ANTI XA / LMWH
POC1	POC URINE DIPSTICK
LABHSVGM	HSV 1/2 IGM&TYPE-SPECIFIC IGG
NUR2253	LUMBAR DRAIN
DIET129	DIET NOURISHMENTS
LABGRAM	GRAM STAIN
NUR1766	VITAL SIGNS DURING INFUSION
DIET131	DIET NPO AFTER MIDNIGHT
LABLPDC	LIPID PANEL WITH CALCULATED LDL
NUR1249	CHEST TUBE
IMG4NA	NEURO ANGIOGRAM
GIEERCP	ERCP PROCEDURE
IMGDXAB3	XR ABDOMEN W AP, UPRIGHT, DECUB & DIAPHRAGM
LABFE	IRON, TOTAL
LABPCCG4V	ISTAT CG4,VENOUS
IMGUSTXL	US LIVER TRANSPLANT
NUR1693	SITTER REQUIRED
LABB12	VITAMIN B12
NUR1511	MAY GO OFF MONITOR FOR PROCEDURE
LABRPRQT	RPR QUANTITATIVE
NUR1293	D/C BY ESCORT IF D/C CRITERIA IS MET
LABFIB	FIBRINOGEN
RT73	RESP - NON INVASIVE POS. PRESS VENT (BIPAP/CPAP)
DIET133	DIET POST SURGICAL
NUR1785	WIRE CUTTERS WITH PATIENT AT ALL TIMES
LABFKOH	FUNGAL CULTURE AND KOH
NUR324	PAIN ASSESSMENT
NUR629	DRESSING CHECKS
IMGCTFAC	CT FACIAL BONES OR SINUS
CON361	NSG REFERRAL TO CASE MGMT
PRE14	HIP PRECAUTIONS
IMGMRH	MR BRAIN
NUR1044	NURSING PULSE OXIMETRY (SPOT CHECK)
LABSTREP	BETA STREP THROAT SCREEN RAPID EIA
LABCRP	C - REACTIVE PROTEIN
LABRETIC	RETICULOCYTE COUNT AUTOMATED
IMGDXHUMLT	XR HUMERUS 2V LT
LABDBIL	BILIRUBIN DIRECT, SERUM/PLASMA
CON100	CONSULT TO NUTRITION
LABHGBX	HEMOGLOBIN
LABVPAL	VALPROIC ACID
NUR1623	PRESSURE ULCER PREVENTION PROTOCOL
NUR6500	INSERTION SITE CARE
NUR1006	AMBULATE
NUR2254	MONITOR PULMONARY ARTERY CATHETER
NUR852	ELEVATE EXTREMITY
LABSTLC	STOOL CULTURE
NUR4044	WEAN O2 THERAPY
NUR1465	KEEP MAP GREATER THAN
POC17	POC ISTAT CREATININE
IMGMRHWWO	MR BRAIN WITH AND WITHOUT CONTRAST
LABHCPQ	HEPATITIS C RNA PCR QUANTITATIVE
POC19	POC ISTAT, VENOUS NA, K, GLUCOSE, HCT, HEMOGLOBIN (EC4)
PRE6	HEMORRHAGE PRECAUTIONS
LABNONGYN	NON-GYN CYTOLOGY EXAM
LABYUCDA	CONFIRMED DRUG ABUSE SURVEY, URINE
IMGCT3TAP	CT ANGIO CHEST ABDOMEN PELVIS
LABBXTG	BIOPSY / TISSUE CULTURE AND GRAM STAIN
IMGMRSL	MR L-SPINE
LABPLTS	PLATELET COUNT
POC27	POC HEMOCCULT FOR FECAL BLOOD
LABCRCL	CREATININE CLEARANCE, URINE
LABBHCG	BETA HCG
LABUCR	CREATININE, URINE (RANDOM)
IMGDXAB1	XR ABDOMEN 1V
LABPCCR	ISTAT CREATININE
IMGNGHIDA	NUC HIDA SCAN
PRE10	SEIZURE PRECAUTIONS
IMGFLESO	XR ESOPHAGUS
LABFCUL	FUNGAL CULTURE
LABBMT1	BMT PANEL 1
LABGGT	GAMMA - GLUTAMYL TRANSFERASE
RT90	RESP - SPONTANEOUS BREATHING TRIAL
LABINSLF	INSULIN FASTING
NUR4050	HEMODIALYSIS
LABPSA	PSA
ECH15	ECHO - TRANSTHORACIC ECHO
NUR1212	BEDREST POST SHEATH REMOVAL
NUR1780	WEAN WITH O2SAT/PETCO2 PER PROTOCOL
DIET127	DIET COMBINATION
NUR881	FOLLOW EPIDURAL PROTOCOL
NUR1071	ABDUCTION PILLOW
ADT13	PLACE IN OBSERVATION-CDA
IMGDXPEL	XR PELVIS 1V
NUR1528	MONITOR ARTERIAL LINE
CON311	CONSULT TO PALLIATIVE CARE
NUR326	EPIDURAL/INTRATHECAL INSERTION SITE CARE
NUR4027	SURGICAL PREPARATION
IMGDXSP1	XR SPINE 1V
IMGDXTIBLT	XR TIBIA AND FIBULA LT
NUR6020	TEDS BILATERAL THIGH HIGH
LABFLDC	FLUID CULTURE AND GRAM STAIN
OT29	OT SPLINT EVALUATE AND TREAT
NUR1653	RN ESCORT NEEDED, IF INPATIENT
MED171447	CALCIUM PO
MED191878	VITAMIN E PO
LABSTSS	SYPHILIS TREPONEMAL SCREEN
LABCMVPQ	CMV PCR QUANTITATIVE
LABTRIG	TRIGLYCERIDES, SERUM / PLASMA
DC24	DISCHARGE RN TO PERFORM INSTRUCTION ON MEDICATION/EQUIPMENT
NUR1991	D/C IV
LABNH3	AMMONIA, PLASMA
LABCMV	CMV AB TOTAL
IMGCT3HN	CT ANGIO HEAD AND NECK
IMGMRAK	MR ANGIO NECK
NUR368	TED HOSE
NUR1601	PACING WIRE/GROUND PLATE IN SITU
NUR1039	CHECK DISTAL PULSES, COLOR, TEMP
LABEBPCRQ	EBV BY PCR QUANTITATIVE
LABSLHELD	SLIDE HELD FOR REVIEW
LABADVDNA	ADENOVIRUS DNA, QUALITATIVE PCR
NEUR2	EEG
NUR1712	STRAIGHT CATHETERIZATION
LABFOL	FOLIC ACID
NUR2241	UP AD LIB
DC26	DISCHARGE RN TO ASSESS PATIENT SAFETY
NUR1513	MAY HAVE ICE CHIPS
LABURUN	UREA, URINE (RANDOM)
NUR1607	PATIENT MAY SHOWER
NUR1464	KEEP MAP LESS THAN
NUR764	NEUROVASCULAR ASSESSMENT
LABCA	CALCIUM, SERUM/PLASMA
ICD9.790.7	Bacteremia
NUR1366	FLASH LIGHT/TONGUE BLADES AT BED
DC27	DISCHARGE RN TO ASSESS PATIENT/FAMILY EDUCATION
LABRPRQL	RPR QUALITATIVE
NUR2245	VASCULAR CHECKS
LABVOLTL	VOLATILE SCREEN
DC30	DISCHARGE INTERAGENCY REFERRAL TO HOME NURSING
LABIBIL	BILIRUBIN INDIRECT, SERUM
CON367	NSG REFERRAL TO WOUND/OSTOMY
IMGDXKN2RT	XR KNEE 1 OR 2V RT
NUR1972	SHOW PT EPILEPSY STUDY TAPE/INFO BOOKLET
LABYHISTS	HISTOPLASMA AG, SERUM
NUR349	PATIENT POSITIONING
NUR2012	MARK PEDAL PULSES
NUR1684	SHEATHS TO BE REMOVED BY RN
NUR1103	ASSESS PATIENT\'S ACTIVITY LEVEL
RXCUI7226	Nadolol (Oral)
RXCUI52582	Mesalamine (Oral)
RXCUI9881	Sodium Hypochlorite (Topical)
RXCUI52358	Magnesium Gluconate (Oral)
RXCUI298869	Eplerenone (Oral)
RXCUI9384	Rifampin (Oral)
RXCUI105694	Epoetin Alfa (Intravenous)
MED203465	Potassium Phosphate-Sodium Phosphate (Oral)
RXCUI8704	Prochlorperazine (Oral)
RXCUI7514	Norethindrone (Oral)
RXCUI36387	Sennosides, Usp (Feeding Tube)
ICD9.375.15	Tear film insufficiency, unspecified
ICD9.375.1	Other disorders of lacrimal gland
ICD9.366.16	Senile nuclear sclerosis
ICD9.372	Disorders of conjunctiva
ICD9.197.7	Malignant neoplasm of liver, secondary
ICD9.995.92	Severe sepsis
ICD9.E885.9	Fall from other slipping, tripping, or stumbling
RXCUI7476	Nitroprusside (Intravenous)
MED204468	Neisseria Meningitidis Serogroup A Capsular Polysaccharide Diphtheria Toxoid Protein Conjugate Vaccine-Neisseria Meningitidis Serogroup C Capsular Polysaccharide Diphtheria Toxoid Protein Conjugate Vaccine-Neisseria Meningitidis Serogroup W-135 Capsular Polysaccharide Diphtheria Toxoid Protein Conjugate Vaccine-Neisseria Meningitidis Serogroup Y Capsular Polysaccharide Diphtheria Toxoid Protein C…
RXCUI2582	Clindamycin (Topical)
RXCUI26237	Granisetron (Intravenous)
MED10434	Lidocaine-Prilocaine (Topical)
RXCUI7617	Octreotide (Intramuscular)
RXCUI798279	Haemophilus Influenzae B, Capsular Polysaccharide Inactivated Tetanus Toxoid Conjugate Vaccine (Intramuscular)
MED200408	Budesonide-Formoterol (Inhalation)
RXCUI4452	Fludrocortisone (Oral)
RXCUI6135	Ketoconazole (Topical)
IMGMRROF	MRI OSF READING
NUR4042	OK TO USE CENTRAL LINE
CON413	CONSULT TO DERMATOLOGY
IMGDXCH1DLT	XR CHEST 1 VIEW DECUB, LEFT
LABTT4	T4, TOTAL
LABHIAB	HEPARIN INDUCED AB
LABCR	CREATININE, SERUM/PLASMA
LABURTP	PROTEIN, URINE (RANDOM)
REF44	REFERRAL TO PAIN CLINIC
LABCSFGL	GLUCOSE, CSF
LABFHCT	HEMATOCRIT, FLUID
LABHIPA	HEPARIN INDUCED PLATELET AGGREGATION
DC28	DISCHARGE INTERAGENCY REFERRAL TO SOCIAL WORK
LABIGG	IGG, SERUM
LABABIDI	AB ID
LABPATHR	REVIEW BY PATHOLOGIST
NUR1587	OK TO USE PICC LINE
LABAPHSAB	ANTI PHOSPHOLIPID AB PANEL
LABWDCG	WOUND CULTURE AND GRAM STAIN
ECH36	ECHO - ADULT
CON365	NSG REFERRAL TO SPIRITUAL CARE
IMGCTSC	CT SPINE CERVICAL
NUR823	INFUSE HCT/P
LABCMVP	CMV DNA PCR QUAL, NON-BLOOD
IMGCTTAPW	CT CHEST ABDOMEN PELVIS W CONTRAST
SLP5	SLP VIDEO SWALLOW EVALUATE AND TREAT
NUR1041	CHECK PUNCTURE SITE
LABHBSAG	HBSAG
IMGDXSH2RT	XR SHOULDER 2V RT
LABPCEG7	ISTAT EG7, ARTERIAL
IMGUSTXK	US KIDNEY TRANSPLANT
NUR4094	NO ASPIRIN OR NSAIDS
LABCYCWBL	CYCLOSPORINE, WHOLE BLOOD
NUR1781	WEAR HOSPITAL GOWN ONLY
ICD9.367.1	Myopia
PATH8	CENTRAL NERVOUS SYSTEM SOURCE
IMGNEPETLYMPH	PET CT LYMPHOMA
NUR900	ICE CHIPS & SIPS H2O WHEN AWAKE/ALERT
LABTBIL	BILIRUBIN TOTAL, SERUM/PLASMA
LABCTC	CATHETER TIP CULTURE
DC23	DISCHARGE RN TO DRAW ORDERED LABS
NUR4057	CCPD PERITONEAL DIALYSIS
NUR1076	ABSCESS DRAINAGE TUBE
DIET109	DIET LOW FIBER LOW RESIDUE
POC6	POC PPD SKIN TEST (IP)
LABSTPOLY	WBC FOR IBD, STOOL
CR103	ABDUCTION WEDGE (HIP)
NUR1714	STRICT I AND O
IMGCTPE	CT PULMONARY EMBOLISM CHEST ONLY
LABOAPE	OVA AND PARASITES
IMGCTST	CT SPINE THORACIC
DC21	DISCHARGE OTHER NURSING ORDER
LABHELI	HELICOBACTER PYLORI AB
NUR1564	NO SMOKING PRIOR TO PROCEDURE
ISO7	RESPIRATORY ISOLATION
NUR6146	PICC EXCHANGE
LABPCEG7V	ISTAT EG7, VENOUS
COD3	PARTIAL CODE
RXCUI6963	Midodrine (G Tube)
LABALB	ALBUMIN, SERUM/PLASMA
LABFAL	ALBUMIN, FLUID
LABSCMV	CMV SHELL VIAL CULTURE
IMGUSIN	US INTRAOPERATIVE
IMGDXSPT	XR SPINE, THORACIC 2V
IMGNINDWBCS	NUC INDIUM WHITE CELL SCAN
NUR1532	MONITOR PULMONARY ARTERY CATH (CCO/SVO2)
RT130	RESP - REPOSITION ET TUBE
LABAFBD	AFB CULTURE, NON - RESPIRATORY
NUR1720	SUPINE POSITION
IMGUSCAR	US CAROTID ARTERY BILAT
DC10	DISCONTINUE ELIMINATION AND DRAINS
NUR1218	BLADDER SCAN
NUR1282	COOLING BLANKET FOR SURFACE COOLING
LABVZAB	VARICELLA ZOSTER VIRUS AB IGG
LABPCEC4O	ISTAT EC4, OTHER
LABHCVA	ANTI-HCV
LABESRP	SEDIMENTATION RATE (ESR)
LABMALAR	MALARIA PREP
LABQFTB	QUANTIFERON TEST FOR LATENT TB
LABANAS	ANTI - NUCLEAR AB
NUR1624	PRIVILEGES-LEVEL 1 (PSYCH UNIT)
LABURK	POTASSIUM, URINE (RANDOM)
LABMVSOB	UNLISTED MICROBIOLOGY/VIROLOGY TEST
LABDIGL	DIGOXIN, SERUM
LABSTOBGD	OCCULT BLD, GUAIAC, STOOL, DIAG TEST
IMGFLDYSS	XR DYSPHAGIA WITH SPEECH PATHOLOGIST
LABPCG3V	ISTAT G3+, VENOUS
CON359	CONSULT TO NEPHROLOGY
NUR811	IRRIGATE TUBE/DRAIN
DC13	OXYGEN ADMINISTRATION (NASAL CANNULA)
NUR1525	MEDIPORT CARE
NUR1492	LOG ROLL ONLY
LABCSFCT	CELL COUNT AND DIFF, CSF
ADT16	PLACE IN OUTPATIENT SURGERY/PROCEDURE
RT95	RESP - AIRWAY PRESSURE RELEASE VENTILATION
NUR1096	AMBULATE WITH PT
NUR3501	INITIATE ROADMAP
DIET113	DIET HIGH CALORIE HIGH PROTEIN
IMGDXSH1RT	XR SHOULDER 1V RT
NUR1942	EXTERNAL VENTRICULAR DRAIN CARE
IMGFLGI	XR UPPER GI
NUR4075	GUIDELINES FOR MD ORDERING 2
VSC03	VSC ARTERIAL EXAM/ABI\'S
NUR11521	GUIDELINES FOR MD ORDERING 5
CON403	CONSULT TO DIABETES TEAM
LABBUN	UREA NITROGEN, SERUM/PLASMA
NEUR22	TRANSCRANIAL DOPPLER COMPLETE
LABURNA	SODIUM, URINE (RANDOM)
IMGFLBE	XR BARIUM ENEMA
IMGDXHIP2LT	XR HIP 2V LT
CON421	CONSULT TO PHYSICAL MED REHAB
LABNA	SODIUM, SERUM / PLASMA
NEUR25	EPILEPSY MONITORING EPM-EEG
DC29	DISCHARGE INTERAGENCY REFERRAL TO HOME HEALTH AID
IMGCTSL	CT SPINE LUMBAR
LABLIDOL	LIDOCAINE
LABBLCA	AFB CULTURE, BLOOD
LABT3	T3, TOTAL
DC11	IV ACCESS CARE
PRE12	NEUTROPENIC PRECAUTIONS
PRE17	TOTAL HIP PRECAUTIONS
IMGDXHUMRT	XR HUMERUS 2V RT
IMGNGASTREMP	NUC GASTRIC EMPTYING
CON351	CONSULT TO INFECTIOUS DISEASE
LABTP	PROTEIN TOTAL, SERUM/PLASMA
LABSIROL	SIROLIMUS LEVEL
LABDSDNA	ANTI - DSDNA AB
IMGCT3D	CT RECONSTRUCTION
NUR1567	NO STRAWS, NO BLOWING NOSE(BEDSIGN)
CON322	CONSULT TO GENERAL SURGERY
IMGDXHA3RT	XR HAND 3V RT
NUR1244	CERVICAL SPINE STATUS
NUR1268	CONSTAVAC
LAB11125R	COCCI ID
IMGCTHR	CT CHEST HIGH RESOLUTION
LABREPT	REPTILASE TIME
LABCLGC2	CHLAMYDIA GC, MOLECULAR DETECTION
LABFLDB	FLUID CULTURE / BB GRAM STAIN
LABCSFC	CSF CULTURE AND GRAM STAIN
LABCL	CHLORIDE, SERUM/PLASMA
NUR1040	CHECK PROCEDURE SIDE/SITE PULSES
IMGFLGIS	XR UPPER GI SMALL BOWEL SERIES
LABTOBPRL	TOBRAMYCIN TROUGH LEVEL
IMGMRABWWO	MR ABDOMEN WITH AND WITHOUT CONTRAST
LABHSVPCR	HERPES SIMPLEX PCR, CSF
CON341	REQUEST FOR LANGUAGE SVS
IMGUSVUUPRT	US VEIN UPPER EXTREMITY RIGHT R/O DVT
CR107	SLING
LABLIL	LITHIUM
LABUPREG	PREGNANCY TEST, URINE
LABYUMETF	METANEPHRINES FRACTIONATED, 24H URINE
NUR4084	CONT RENAL REPLACEMENT THERAPY
NUR1715	STRICT I & O AFTER FOLEY DC\'D
LABYENPCR	ENTEROVIRUS PCR
RT101	RESP - FLUTTER/PEP THERAPY
LABYCCPIG	ANTI CCP
LABCYTOG	CYTOGENETICS REPORT
CON420	CONSULT TO PAIN
NUR763	NEUROVASCULAR AND GROIN CHECKS
NUR345	PSYCH PROGRAMMING
CON107	CONSULT TO IR - UNLISTED PROCEDURE
LABSALICY	SALICYLATE LEVEL
LABREF1	LAB UNLISTED 1
LABCFRESP	CYSTIC FIBROSIS RESPIRATORY CULTURE
LABGNTPRL	GENTAMICIN TROUGH LEVEL
NUR1762	WOUND VAC
LABPCCG4	ISTAT CG4, ARTERIAL
LABUPIE	URINE PROTEIN IMMUNOFIXATION ELECTROPHORESIS
RT106	RESP - NITRIC OXIDE VENT
LABROMSP	MICROSPORIDIUM SCREEN
LABPHEN	PHENYTOIN LEVEL
PATH11	DERMATOPATHOLOGY
LABC4	COMPLEMENT C4, SERUM
LABOSM	OSMOLALITY, SERUM
NUR1412	HEP LOCK IV WHEN PO>300ML
LABBMCEBP	DETECTION OF CEBPA, BONE MARROW
NUR372	CDA VITAL SIGNS
LABCEA	CEA
NUR1514	MAY HAVE SIPS OF WATER
IMGDXEL3LT	XR ELBOW 3V LT
LABLUPUS	LUPUS ANTICOAGULANT
LABHBCT	ANTI-HBC
LABAFBCF	AFB CULTURE, RESPIRATORY FOR CYSTIC FIBROSIS
NUR2999	MONITOR SCV02
LABUTPRAN	PROTEIN WITH CREATININE, URINE (RANDOM)
NUR1625	PRIVILEGES-LEVEL 2 (PSYCH UNIT)
IMGNBONESCAN	NUC BONE SCAN
LABASQ	ACETONE SEMI QUALITATIVE
20100004	HIGHEST RISK DVT/PE PROPHYLAXIS
GIFSIG	FLEXIBLE SIGMOIDOSCOPY
IMGDXHIP1RT	XR HIP 1V RT
IMGDXFT2LT	XR FOOT 2V LT
NUR1153	RN ESCORT NEEDED IF PATIENT LEAVES FLOOR
LABKOHP	KOH / CALCOFLUOR
IMGUSPLE	US FLUID LOCALIZATION
DC16	CURRENT TUBERCULOSIS SCREEING STATUS
IMGIRABSDRNFG	IR ABSCESS DRAINAGE FLUORO GUIDED
LABBBPCRY	CRYOPRECIPITATE
RT99	RESP - TRACH HIGH FLOW CPAP
IMGUSVULOLT	US VEIN LOWER EXTREMITY LEFT R/O DVT
NUR1207	BED SIGN:NO BP/IV/VENIPUNCTURE:____
LABFADA	ADENOSINE DEAMINASE, FLUID
LABHIVQ2	HIV QUANTITATIVE PCR
REF31	REFERRAL TO ENDOCRINOLOGY
IMGCRROF	XR CR READING OUTSIDE FILM
GIUEUS	UPPER ENDOSCOPIC ULTRASOUND (EUS)
LABP20210	PROTHROMBIN 20210A
DIET114	DIET VEGETARIAN
NUR991	MILK/STRIP DRAIN
IMGDXHIP1LT	XR HIP 1V LT
IMGMRCP	MR CHOLANGIOGRAM
LABYFT3	T3, FREE
MED28384	Acetaminophen-Hydrocodone
LABMYCPA	MYCOPHENOLIC ACID
NUR646	FREE WATER FOR TUBE FEEDING
NUR8000	BMT PROTOCOL OR TREATMENT PLAN
NUR11516	BEACON NURSING IVIG PARAMETERS
NUR1009	ANTIMICROBIAL SHOWER/BATH PREOP
OT20	OT - NO SKILLED THERAPY NEEDS
VSC03	VSC ARTERIAL EXAM/ABI\'S
NUR4016	NASOGASTRIC/OROGASTRIC
NUR821	TRANSFUSE RBC (DOES NOT ORDER PRODUCT)
NUR820	TRANSFUSE PLT (DOES NOT ORDER PRODUCT)
NUR1905	ACCESS ELECTRODE PLACEMENT
NUR1753	T-TUBE /BILIARY TUBE
NUR0830	REMOVE COBAN WRAP
LABSTOOLC	STOOL CULTURE
NUR1365	FEEDING TUBE(KAO FEED)
DC25	HOME CARE RN TO PERFORM COUNSELING ON SYMPTOM MANAGEMENT
RT997	RESP - LUNG PROTECTIVE VENTILATION PROTOCOL
RES5	NON-VIOLENT RESTRAINTS
DIET135	DIET POST SURGICAL - STEP TWO
NUR0731	ADVANCE FEEDING TUBE
NUR1712	STRAIGHT CATHETER
LABHIVQ2	HIV-1 RNA PCR QUANTITATIVE
NUR130000	OK TO USE TUBE/LINE
NUR201019	HOLD TUBE FEEDING X1
SLP20	SLP - NO SKILLED THERAPY NEEDS
NUR1152	VITAL SIGNS - RITUXIMAB INFUSION
NUR2075	PREVALON BOOTS
LABCMVM	CMV AB IGM
ADT42	ATTENDING AND SERVICE UPDATE
LABHITAB	HEPARIN (HIT) AB
VSC08	VSC RENAL ULTRASOUND
2109371	INTUBATION
LABDVERVP	RESPIRATORY DFA PANEL
OT5	OT SWALLOW ONGOING TREATMENT
NUR3018	CIWA (CLINICAL INSTITUTE WITHDRAWAL ASSESSMENT OF ALCOHOL)
LABHCVA	HEPATITIS C AB IGG
NUR11518	BEACON NURSING TRANSFUSION PARAMETERS
NUR0732	RESTART TUBE FEEDS
NUR353	BEDSIDE PROCEDURE
NUR0728	USE FRAZIER WATER PROTOCOL
IMG11CCP	CAR CATH CORS POSSIBLE
LABDVEHV	HSV/VZV DFA
NUR651	NASOGASTRIC TUBE
LAB11071R	MITOCHONDRIAL AB
LABARI	ABO/RH (ARI)
LABPROCT	PROCALCITONIN
NUR201022	HOLD MEDICATION X 1 DOSE
LAB11060R	THIAMINE
RT998	RN/RT PERFORM SAFETY SCREEN
DC26	HOME CARE RN TO ASSESS PATIENT SAFETY
NUR1991	DC IV
DC29	INTERAGENCY REFERRAL TO HOME HOSPICE
LABLEVETL	LEVETIRACETAM LEVEL
IMGDXFL1HRGR	XR FLUORO OVER 1 HOUR WO RADIOLOGIST
LAB11098R	1 25 OH VITAMIN D
IMGDXFLP	PHYSIATRY FLUORO
NUR1370	FLEXICARE ECLIPSE
EKG29	CARDIAC PATCH RHYTHM MONITOR
LABHAVT	ANTI-HAV
FIBRINOGEN(Low)	FIBRINOGEN(FIBMG) (Low)
ALT(High)	ALT (SGPT), SER/PLAS (High)
CL(High)	CHLORIDE, WHOLE BLD (High)
UWBC(Abnormal)	WBC, URINE (Abnormal)
HCT(LowPanic)	HEMATOCRIT(HCT) (Low Panic)
CD8AB(Low)	CD3+/CD8+, ABS.(CD8AB) (Low)
CD4AB(Low)	CD3+/CD4+, ABS.(CD4AB) (Low)
CD19AB(Low)	CD19 (PAN B), ABS. (Low)
CD3AB(Low)	CD3 (PAN T), ABS. (Low)
CL(HighPanic)	CHLORIDE, WHOLE BLD (High Panic)
K(Low)	POTASSIUM, WHOLE BLD (Low)
CNT (C)	Con Nephrology Transplant (Consulting)
TMT (P)	Tt Med Tx-Hep (Primary)
ICD9.277.0	Cystic fibrosis
CNS (C)	Con Neuro Stroke (Consulting)
ST	Speech Therapist
TACST (P)	Tt Acute Care Surgery Trauma (Primary)
TB (P)	Tt Bmt (Primary)
TN (P)	Tt Neurology (Primary)
CNS (P)	Con Neuro Stroke (Primary)
CNI (C)	Con Neuro Icu (Consulting)
LVN	Licensed Vocational Nurse
TH (P)	Tt Hematology (Primary)
TIR (C)	Tt Interventional Radiology (Consulting)
TKPT (P)	Tt Kidney Pancreas Transplant (Primary)
ICD9.578.0	Hematemesis
CNG (C)	Con Neurology General (Consulting)
TO (P)	Tt Oncology (Primary)
TCT (P)	Tt Cvicu Team (Primary)
TGS (C)	Tt Gen Surg (Consulting)
C	Consulting
CM (C)	Con Medicine (Consulting)
CC (C)	Con Cardiology (Consulting)
EUS	ED Unit Secretary
C	Co-Attending
TU (C)	Tt Urology (Consulting)
TU (P)	Tt Urology (Primary)
TNEMU (C)	Tt Neuro Epilepsy Monitor Unit (Consulting)
TGT (C)	Tt General Thoracic (Consulting)
NC	Nurse Coordinator
TNEMU (P)	Tt Neuro Epilepsy Monitor Unit (Primary)
TPS (C)	Tt Plastic Surgery (Consulting)
TPS (P)	Tt Plastic Surgery (Primary)
CP (C)	Con Pulmonary (Consulting)
	Nursing Assistant
TACST (C)	Tt Acute Care Surgery Trauma (Consulting)
SC	Spiritual Care
P	Psychologist
TVS (C)	Tt Vascular Surgery (Consulting)
TGT (P)	Tt General Thoracic (Primary)
TNVI (P)	Tt Neurosurgery Vascular Icu (Primary)
TNTF (C)	Tt Neurosurgery Tumor Floor (Consulting)
COH (C)	Con Orthopedics Hospitalist (Consulting)
TNTI (C)	Tt Neurosurgery Tumor Icu (Consulting)
TMIS (C)	Tt Minimally Invasive Surgery (Consulting)
TEHAN (C)	Tt Ent Head And Neck (Consulting)
TCE (P)	Tt Cardiology Ep (Primary)
TMTH (C)	Tt Med Tx Hep (Consulting)
MED178747	IBUPROFEN PO
RXCUI6926	Mexiletine (Oral)
RXCUI214342	Calcium Acetate
RXCUI10454	Thiamine
RXCUI6468	Loperamide
RXCUI6205	Lactobacillus Acidophilus
RXCUI72302	Ropinirole
LABBMT2	BMT PANEL 2
RXCUI4316	Felodipine
RXCUI6926	Mexiletine
RXCUI8638	Prednisolone
RXCUI87636	Fexofenadine
MED16427	Potassium Chloride-Sodium Chloride
RXCUI233698	Dronedarone
RXCUI11124	Vancomycin
RXCUI20481	Cefepime
RXCUI5032	Guaifenesin
RXCUI51428	Insulin, Aspart, Human
RXCUI11256	Vitamin E
RXCUI89013	Aripiprazole
RXCUI121243	Voriconazole
RXCUI2193	Ceftriaxone
MED34505	Acetaminophen-Hydrocodone
RXCUI1998	Captopril
RXCUI49276	Doxazosin
RXCUI2709	Colistin
RXCUI253182	Regular Insulin, Human
RXCUI3361	Dicyclomine
RXCUI8691	Primidone
RXCUI10324	Tamoxifen
RXCUI2683	Colchicine
RXCUI6038	Isoniazid
RXCUI35636	Risperidone
RXCUI5093	Haloperidol
RXCUI1424	Benztropine
RXCUI6902	Methylprednisolone
RXCUI35619	Rifaximin
RXCUI6754	Meperidine
RXCUI73645	Valacyclovir
RXCUI236594	Amphotericin B Liposomal
RXCUI140108	Caspofungin
RXCUI283838	Darbepoetin Alfa
RXCUI2002	Carbamazepine
RXCUI105694	Epoetin Alfa
RXCUI6901	Methylphenidate
RXCUI321208	Fondaparinux
NUR4035	DRESSING CHANGE OCCLUSIVE
RXCUI32624	Oxcarbazepine
MED77989	Aspirin-Dipyridamole
MED90841	Camphor-Menthol
RXCUI407990	Cinacalcet
MED9407	Carbidopa-Levodopa
MED93483	Hydrochlorothiazide-Losartan
RXCUI39954	Zinc Sulfate
RXCUI28031	Itraconazole
RXCUI9344	Ribavirin
MED123723	Simvastatin-Ezetimibe
RXCUI3251	Desmopressin
MED90206	Sodium Phosphate, Dibasic-Sodium Phosphate, Monobasic
RXCUI7426	Nimodipine
MED200408	Budesonide-Formoterol
RXCUI20610	Cetirizine (Oral)
RXCUI87636	Fexofenadine (Oral)
RXCUI1223	Atropine
ICD9.738.4	Acquired spondylolisthesis
ICD9.733.82	Nonunion of fracture
NUR1950	HLA LAB: OTHER
MED126066	Calcium Carbonate-Cholecalciferol
RXCUI52358	Magnesium Gluconate
MED10434	Lidocaine-Prilocaine
RXCUI9143	Ranitidine (Intravenous)
PRE1	ASSAULT PRECAUTIONS
PFT52	PULMONARY SIX MINUTE WALK STUDY
LABGLF	GLUCOSE FASTING
ICD9.715.35	Osteoarthrosis, localized, not specified whether primary or secondary, pelvic region and thigh
ICD9.786.59	Other chest pain
RXCUI11473	Pamidronate
RXCUI2356	Chlordiazepoxide
RXCUI10379	Testosterone
MED92914	Fluticasone-Salmeterol
NUR6001	RISK FOR DELIRIUM
ICD9.366	Cataract
CD19PC(High)	CD19 (PAN B) % (High)
IMGMRHT	MR HEART MORPHOLOGY
FT3(Low)	T3, FREE (Low)
BASOAB(High)	BASOS, ABS (High)
PRMY(High)	PROMYELOCYTES (High)
MYEL(High)	MYELOCYTES (High)
RXCUI2193	Ceftriaxone (Intradermal)
ICD9.427.31	Atrial fibrillation
ICD9.427.3	Atrial fibrillation and flutter
ICD9.427	Cardiac dysrhythmias
ICD9.564.00	Constipation, unspecified
ICD9.564.0	Constipation
ICD9.564	Functional digestive disorders, not elsewhere classified
DC63	ADDITIONAL INSTRUCTIONS
ICD9.726	Peripheral enthesopathies and allied syndromes
ICD9.789.00	Abdominal pain, unspecified site
ICD9.789.0	Abdominal pain
ICD9.789	Other symptoms involving abdomen and pelvis
ICD9.434.91	Cerebral artery occlusion, unspecified with cerebral infarction
ICD9.434.9	Cerebral artery occlusion, unspecified
ICD9.434	Occlusion of cerebral arteries
MED203654	Mineral Oil-Petrolatum, White
RXCUI2396	Chlorothiazide
ICD9.280.9	Iron deficiency anemia, unspecified
ICD9.280	Iron deficiency anemias
ICD9.428.0	Congestive heart failure, unspecified
ICD9.428	Heart failure
ICD9.204.00	Acute lymphoid leukemia, without mention of having achieved remission
ICD9.204.0	Lymphoid leukemia, acute
ICD9.204	Lymphoid leukemia
ICD9.414.00	Coronary atherosclerosis of unspecified type of vessel, native or graft
ICD9.414.0	Coronary atherosclerosis
ICD9.414	Other forms of chronic ischemic heart disease
ICD9.272.4	Other and unspecified hyperlipidemia
ICD9.272	Disorders of lipoid metabolism
ICD9.477.9	Allergic rhinitis, cause unspecified
ICD9.477	Allergic rhinitis
ICD9.276.1	Hyposmolality and/or hyponatremia
ICD9.276	Disorders of fluid, electrolyte, and acid-base balance
ICD9.401.9	Unspecified essential hypertension
ICD9.401	Essential hypertension
ICD9.V72.8	Other specified examinations
2109357	CENTRAL LINE
ICD9.996.7	Other complications of internal (biological) (synthetic) prosthetic device, implant, and graft
NUR30019	DELIRIUM ASSESSMENT
COD7	DNR/C
IMGCTTAPROF	CT CHEST/ABDOMEN/PELVIS OUTSIDE STUDY FOR REFERENCE ONLY
COD5	DNR/DNE
ICD9.578.0	Hematemesis
PT5	DME ENTERAL
ICD9.790.4	Nonspecific elevation of levels of transaminase or lactic acid dehydrogenase [LDH]
ICD9.787.20	Dysphagia, unspecified
ICD9.787.2	Dysphagia
ICD9.783.21	Loss of weight
ICD9.783.2	Abnormal loss of weight and underweight
ICD9.783	Symptoms concerning nutrition, metabolism, and development
ICD9.296	Episodic mood disorders
ICD9.311	Depressive disorder, not elsewhere classified
ICD9.199.1	Other malignant neoplasm without specification of site
ICD9.199	Malignant neoplasm without specification of site
ICD9.716.9	Arthropathy, unspecified
ICD9.716	Other and unspecified arthropathies
ICD9.793.11	Solitary pulmonary nodule
ICD9.793.1	Nonspecific abnormal findings on radiological and other examination of lung field
ICD9.793	Nonspecific (abnormal) findings on radiological and other examination of body structure
ICD9.285.9	Anemia, unspecified
ICD9.285	Other and unspecified anemias
ICD9.595	Cystitis
ICD9.250.00	Diabetes mellitus without mention of complication, type II or unspecified type, not stated as uncontrolled
ICD9.250.0	Diabetes mellitus without mention of complication
ICD9.250	Diabetes mellitus
ICD9.038.9	Unspecified septicemia
ICD9.038	Septicemia
ICD9.596	Other disorders of bladder
ICD9.171	Malignant neoplasm of connective and other soft tissue
ICD9.724.4	Thoracic or lumbosacral neuritis or radiculitis, unspecified
ICD9.724	Other and unspecified disorders of back
ICD9.277	Other and unspecified disorders of metabolism
ICD9.423.9	Unspecified disease of pericardium
ICD9.423	Other diseases of pericardium
ICD9.785	Symptoms involving cardiovascular system
ICD9.786.50	Chest pain, unspecified
ICD9.786.5	Chest pain
ICD9.786	Symptoms involving respiratory system and other chest symptoms
ICD9.784.0	Headache
ICD9.784	Symptoms involving head and neck
ICD9.253	Disorders of the pituitary gland and its hypothalamic control
ICD9.431	Intracerebral hemorrhage
ICD9.389	Hearing loss
ICD9.V45.81	Aortocoronary bypass status
ICD9.V45.8	Other postprocedural status
ICD9.V45	Other postprocedural states
ICD9.285.21	Anemia in chronic kidney disease
ICD9.285.2	Anemia of chronic disease
ICD9.424.0	Mitral valve disorders
ICD9.585.3	Chronic kidney disease, Stage III (moderate)
ICD9.574.20	Calculus of gallbladder without mention of cholecystitis, without mention of obstruction
ICD9.574.2	Calculus of gallbladder without mention of cholecystitis
ICD9.574	Cholelithiasis
ICD9.V67	Follow-up examination
ICD9.174.9	Malignant neoplasm of breast (female), unspecified
ICD9.174	Malignant neoplasm of female breast
ICD9.V45.89	Other postprocedural status
ICD9.709	Other disorders of skin and subcutaneous tissue
ICD9.780.57	Unspecified sleep apnea
ICD9.780.5	Sleep disturbances
ICD9.416.8	Other chronic pulmonary heart diseases
ICD9.416	Chronic pulmonary heart disease
ICD9.473	Chronic sinusitis
ICD9.205.00	Acute myeloid leukemia, without mention of having achieved remission
ICD9.205.0	Myeloid leukemia, acute
ICD9.205	Myeloid leukemia
ICD9.781.2	Abnormality of gait
ICD9.781	Symptoms involving nervous and musculoskeletal systems
ICD9.415.19	Other pulmonary embolism and infarction
ICD9.415.1	Pulmonary embolism and infarction
ICD9.415	Acute pulmonary heart disease
ICD9.453	Other venous embolism and thrombosis
ICD9.780.39	Other convulsions
ICD9.780.3	Convulsions
ICD9.780.4	Dizziness and giddiness
ICD9.410.7	Acute myocardial infarction, subendocardial infarction
ICD9.410	Acute myocardial infarction
ICD9.592.0	Calculus of kidney
ICD9.592	Calculus of kidney and ureter
ICD9.356.9	Unspecified hereditary and idiopathic peripheral neuropathy
ICD9.356	Hereditary and idiopathic peripheral neuropathy
ICD9.296.20	Major depressive affective disorder, single episode, unspecified
ICD9.296.2	Major depressive disorder, single episode
ICD9.365.9	Unspecified glaucoma
ICD9.365	Glaucoma
ICD9.719	Other and unspecified disorders of joint
ICD9.780.09	Other alteration of consciousness
ICD9.780.0	Alteration of consciousness
ICD9.787.01	Nausea with vomiting
ICD9.787.0	Nausea and vomiting
ICD9.333	Other extrapyramidal disease and abnormal movement disorders
ICD9.295	Schizophrenic disorders
ICD9.277.0	Cystic fibrosis
ICD9.473.9	Unspecified sinusitis (chronic)
ICD9.278.00	Obesity, unspecified
ICD9.278.0	Overweight and obesity
ICD9.278	Overweight, obesity and other hyperalimentation
ICD9.486	Pneumonia, organism unspecified
ICD9.V43.64	Hip joint replacement
ICD9.V43.6	Joint replaced by other means
ICD9.V43	Organ or tissue replaced by other means
ICD9.428.2	Systolic heart failure
ICD9.263.9	Unspecified protein-calorie malnutrition
ICD9.263	Other and unspecified protein-calorie malnutrition
ICD9.478	Other diseases of upper respiratory tract
ICD9.787.02	Nausea alone
ICD9.275.2	Disorders of magnesium metabolism
ICD9.275	Disorders of mineral metabolism
ICD9.724.5	Backache, unspecified
ICD9.V10.3	Personal history of malignant neoplasm of breast
ICD9.V10	Personal history of malignant neoplasm
RDW(High)	RDW(RDW) (High)
ICD9.185	Malignant neoplasm of prostate
ICD9.553	Other hernia of abdominal cavity without mention of obstruction or gangrene
ICD9.794	Nonspecific abnormal results of function studies
ICD9.747.81	Anomalies of cerebrovascular system
ICD9.747.8	Other specified congenital anomalies of circulatory system
ICD9.747	Other congenital anomalies of circulatory system
ICD9.250.4	Diabetes with renal manifestations
ICD9.585.6	End stage renal disease
ICD9.278.01	Morbid obesity
ICD9.578.9	Hemorrhage of gastrointestinal tract, unspecified
ICD9.578	Gastrointestinal hemorrhage
ICD9.155.0	Malignant neoplasm of liver, primary
ICD9.959	Injury, other and unspecified
ICD9.780.52	Insomnia, unspecified
ICD9.788.20	Retention of urine, unspecified
ICD9.788.2	Retention of urine
ICD9.287	Purpura and other hemorrhagic conditions
ICD9.430	Subarachnoid hemorrhage
ICD9.600.90	Hyperplasia of prostate, unspecified, without urinary obstruction and other lower urinary symptoms (LUTS)
ICD9.600.9	Hyperplasia of prostate, unspecified
ICD9.600	Hyperplasia of prostate
ICD9.V43.3	Heart valve replaced by other means
ICD9.719.46	Pain in joint, lower leg
ICD9.719.4	Pain in joint
ICD9.821.00	Closed fracture of unspecified part of femur
ICD9.821.0	Fracture of shaft or unspecified part of femur, closed
ICD9.821	Fracture of other and unspecified parts of femur
ICD9.203.00	Multiple myeloma, without mention of having achieved remission
ICD9.203.0	Multiple myeloma
ICD9.572	Liver abscess and sequelae of chronic liver disease
ICD9.346.90	Migraine, unspecified, without mention of intractable migraine without mention of status migrainosus
ICD9.346.9	Migraine, unspecified
ICD9.V45.4	Arthrodesis status
ICD9.572.2	Hepatic encephalopathy
ICD9.V45.86	Bariatric surgery status
ICD9.723.0	Spinal stenosis in cervical region
ICD9.576	Other disorders of biliary tract
ICD9.518	Other diseases of lung
ICD9.443.9	Peripheral vascular disease, unspecified
ICD9.443	Other peripheral vascular disease
ICD9.496	Chronic airway obstruction, not elsewhere classified
ICD9.719.45	Pain in joint, pelvic region and thigh
ICD9.738	Other acquired musculoskeletal deformity
ICD9.054	Herpes simplex
ICD9.511.8	Other specified forms of pleural effusion, except tuberculous
ICD9.511	Pleurisy
ICD9.296.80	Bipolar disorder, unspecified
AST(High)	AST (SGOT), SER/PLAS (High)
ICD9.296.8	Other and unspecified bipolar disorders
ICD9.715.96	Osteoarthrosis, unspecified whether generalized or localized, lower leg
ICD9.715.9	Osteoarthrosis, unspecified whether generalized or localized
ICD9.715	Osteoarthrosis and allied disorders
ICD9.715.95	Osteoarthrosis, unspecified whether generalized or localized, pelvic region and thigh
ICD9.379	Other disorders of eye
ICD9.425.4	Other primary cardiomyopathies
ICD9.425	Cardiomyopathy
ICD9.298.9	Unspecified psychosis
ICD9.298	Other nonorganic psychoses
ICD9.255	Disorders of adrenal glands
ICD9.536	Disorders of function of stomach
ICD9.710.0	Systemic lupus erythematosus
ICD9.710	Diffuse diseases of connective tissue
ICD9.790.9	Other nonspecific findings on examination of blood
ICD9.289.8	Other specified diseases of blood and blood-forming organs
ICD9.289	Other diseases of blood and blood-forming organs
ICD9.432.1	Subdural hemorrhage
ICD9.432	Other and unspecified intracranial hemorrhage
ICD9.789.59	Other ascites
ICD9.789.5	Ascites
ICD9.V15.8	Other specified personal history presenting hazards to health
ICD9.V15	Other personal history presenting hazards to health
ICD9.593.9	Unspecified disorder of kidney and ureter
ICD9.593	Other disorders of kidney and ureter
ICD9.599.70	Hematuria, unspecified
ICD9.599.7	Hematuria
ICD9.812	Fracture of humerus
CD3PC(Low)	CD3 (PAN T) % (Low)
ICD9.250.02	Diabetes mellitus without mention of complication, type II or unspecified type, uncontrolled
ICD9.600.00	Hypertrophy (benign) of prostate without urinary obstruction and other lower urinary tract symptom (LUTS)
ICD9.600.0	Hypertrophy (benign) of prostate
ICD9.162.9	Malignant neoplasm of bronchus and lung, unspecified
ICD9.162	Malignant neoplasm of trachea, bronchus, and lung
ICD9.157.9	Malignant neoplasm of pancreas, part unspecified
ICD9.157	Malignant neoplasm of pancreas
ICD9.410.70	Subendocardial infarction, episode of care unspecified
ICD9.722	Intervertebral disc disorders
ICD9.183.0	Malignant neoplasm of ovary
ICD9.183	Malignant neoplasm of ovary and other uterine adnexa
ICD9.153.9	Malignant neoplasm of colon, unspecified site
ICD9.153	Malignant neoplasm of colon
RXCUI56512	Sodium Polystyrene Sulfonate
RXCUI602811	Lactobacillus Rhamnosus Gg
ICD9.V12.54	Personal history of transient ischemic attack (TIA), and cerebral infarction without residual deficits
ICD9.V12.5	Personal history of diseases of circulatory system
ICD9.V12	Personal history of certain other diseases
ICD9.808	Fracture of pelvis
ICD9.070.70	Unspecified viral hepatitis C without hepatic coma
ICD9.070.7	Unspecified viral hepatitis C
ICD9.562.11	Diverticulitis of colon (without mention of hemorrhage)
ICD9.562.1	Diverticula of colon
ICD9.562	Diverticula of intestine
ICD9.959.9	Unspecified site injury
ICD9.294.20	Dementia, unspecified, without behavioral disturbance
ICD9.294.2	Dementia, unspecified
ICD9.294	Persistent mental disorders due to conditions classified elsewhere
ICD9.288.00	Neutropenia, unspecified
ICD9.288.0	Neutropenia
ICD9.288	Diseases of white blood cells
ICD9.719.41	Pain in joint, shoulder region
ICD9.780.79	Other malaise and fatigue
ICD9.780.7	Malaise and fatigue
ICD9.288.60	Leukocytosis, unspecified
ICD9.288.6	Elevated white blood cell count
ICD9.572.8	Other sequelae of chronic liver disease
ICD9.227	Benign neoplasm of other endocrine glands and related structures
ICD9.305	Nondependent abuse of drugs
ICD9.555	Regional enteritis
ICD9.746	Other congenital anomalies of heart
ICD9.730	Osteomyelitis, periostitis, and other infections involving bone
ICD9.560.9	Unspecified intestinal obstruction
ICD9.560	Intestinal obstruction without mention of hernia
ICD9.733.90	Disorder of bone and cartilage, unspecified
ICD9.733.9	Other and unspecified disorders of bone and cartilage
ICD9.682.9	Cellulitis and abscess of unspecified sites
ICD9.682	Other cellulitis and abscess
ICD9.458.9	Hypotension, unspecified
ICD9.458	Hypotension
ICD9.577.0	Acute pancreatitis
ICD9.332.0	Paralysis agitans
ICD9.332	Parkinson's disease
ICD9.585.9	Chronic kidney disease, unspecified
ICD9.782.3	Edema
ICD9.799.02	Hypoxemia
ICD9.799.0	Asphyxia and hypoxemia
ICD9.799	Other ill-defined and unknown causes of morbidity and mortality
ICD9.571	Chronic liver disease and cirrhosis
ICD9.V42.0	Kidney replaced by transplant
ICD9.V42	Organ or tissue replaced by transplant
ICD9.V42.7	Liver replaced by transplant
ICD9.600.01	Hypertrophy (benign) of prostate with urinary obstruction and other lower urinary tract symptoms (LUTS)
ICD9.188.9	Malignant neoplasm of bladder, part unspecified
ICD9.188	Malignant neoplasm of bladder
ICD9.721	Spondylosis and allied disorders
ICD9.584.9	Acute kidney failure, unspecified
ICD9.584	Acute kidney failure
ICD9.507.0	Pneumonitis due to inhalation of food or vomitus
ICD9.507	Pneumonitis due to solids and liquids
ICD9.453.4	Acute venous embolism and thrombosis of deep vessels of lower extremity
ICD9.173	Other and unspecified malignant neoplasm of skin
ICD9.707.0	Pressure ulcer
ICD9.707	Chronic ulcer of skin
ICD9.780.96	Generalized pain
ICD9.511.9	Unspecified pleural effusion
ICD9.435.9	Unspecified transient cerebral ischemia
ICD9.435	Transient cerebral ischemia
ICD9.453.40	Acute venous embolism and thrombosis of unspecified deep vessels of lower extremity
ICD9.182.0	Malignant neoplasm of corpus uteri, except isthmus
ICD9.182	Malignant neoplasm of body of uterus
ICD9.515	Postinflammatory pulmonary fibrosis
ICD9.427.32	Atrial flutter
ICD9.427.89	Other specified cardiac dysrhythmias
ICD9.427.8	Other specified cardiac dysrhythmias
ICD9.305.0	Alcohol abuse
ICD9.790.7	Bacteremia
ICD9.375	Disorders of lacrimal system
ICD9.198.3	Secondary malignant neoplasm of brain and spinal cord
ICD9.198	Secondary malignant neoplasm of other specified sites
ICD9.239	Neoplasms of unspecified nature
ICD9.304	Drug dependence
ICD9.307	Special symptoms or syndromes, not elsewhere classified
ICD9.567.2	Other suppurative peritonitis
ICD9.567	Peritonitis and retroperitoneal infections
ICD9.V42.81	Bone marrow replaced by transplant
ICD9.V42.8	Other specified organ or tissue replaced by transplant
ICD9.724.2	Lumbago
ICD9.729	Other disorders of soft tissues
ICD9.441.0	Dissecting aneurysm of aorta
ICD9.441	Aortic aneurysm and dissection
RXCUI7980	Penicillin G
ICD9.078	Other diseases due to viruses and Chlamydiae
ICD9.272.0	Pure hypercholesterolemia
ICD9.V49	Other conditions influencing health status
ICD9.805.4	Closed fracture of lumbar vertebra without mention of spinal cord injury
ICD9.805	Fracture of vertebral column without mention of spinal cord injury
ICD9.238	Neoplasm of uncertain behavior of other and unspecified sites and tissues
ICD9.715.90	Osteoarthrosis, unspecified whether generalized or localized, site unspecified
ICD9.729.5	Pain in limb
ICD9.374	Other disorders of eyelids
ICD9.569	Other disorders of intestine
ICD9.117	Other mycoses
ICD9.730.2	Unspecified osteomyelitis
ICD9.V43.65	Knee joint replacement
ICD9.238.7	Neoplasm of uncertain behavior of other lymphatic and hematopoietic tissues
ICD9.573	Other disorders of liver
ICD9.070.54	Chronic hepatitis C without mention of hepatic coma
ICD9.070.5	Other specified viral hepatitis without mention of hepatic coma
ICD9.428.4	Combined systolic and diastolic heart failure
CEA(High)	CEA (High)
ICD9.V45.0	Cardiac pacemaker in situ
ICD9.345.90	Epilepsy, unspecified, without mention of intractable epilepsy
ICD9.345.9	Epilepsy, unspecified
ICD9.345	Epilepsy and recurrent seizures
ICD9.786.05	Shortness of breath
ICD9.786.0	Dyspnea and respiratory abnormalities
ICD9.780.60	Fever, unspecified
ICD9.780.6	Fever and other physiologic disturbances of temperature regulation
ICD9.784.2	Swelling, mass, or lump in head and neck
ICD9.733.8	Malunion and nonunion of fracture
ICD9.541	Appendicitis, unqualified
ICD9.112	Candidiasis
ICD9.562.10	Diverticulosis of colon (without mention of hemorrhage)
ICD9.211.3	Benign neoplasm of colon
ICD9.211	Benign neoplasm of other parts of digestive system
ICD9.V65	Other persons seeking consultation
ICD9.714.0	Rheumatoid arthritis
ICD9.714	Rheumatoid arthritis and other inflammatory polyarthropathies
ICD9.820.8	Closed fracture of unspecified part of neck of femur
ICD9.284.19	Other pancytopenia
ICD9.284.1	Pancytopenia
ICD9.284	Aplastic anemia and other bone marrow failure syndromes
ICD9.V42.1	Heart replaced by transplant
ICD9.780.2	Syncope and collapse
ICD9.154.1	Malignant neoplasm of rectum
ICD9.154	Malignant neoplasm of rectum, rectosigmoid junction, and anus
ICD9.285.1	Acute posthemorrhagic anemia
ICD9.362.5	Degeneration of macula and posterior pole of retina
ICD9.362	Other retinal disorders
ICD9.782.0	Disturbance of skin sensation
ICD9.V45.01	Cardiac pacemaker in situ
ICD9.728.8	Other disorders of muscle, ligament, and fascia
ICD9.728	Disorders of muscle, ligament, and fascia
ICD9.V44	Artificial opening status
ICD9.437.5	Moyamoya disease
ICD9.437	Other and ill-defined cerebrovascular disease
ICD9.441.4	Abdominal aneurysm without mention of rupture
ICD9.414.8	Other specified forms of chronic ischemic heart disease
ICD9.379.2	Disorders of vitreous body
ICD9.242	Thyrotoxicosis with or without goiter
ICD9.789.07	Abdominal pain, generalized
ICD9.427.1	Paroxysmal ventricular tachycardia
ICD9.225.2	Benign neoplasm of cerebral meninges
ICD9.225	Benign neoplasm of brain and other parts of nervous system
ICD9.715.1	Osteoarthrosis, localized, primary
ICD9.585.4	Chronic kidney disease, Stage IV (severe)
ICD9.998	Other complications of procedures, NEC
ICD9.V72.84	Pre-operative examination, unspecified
ICD9.368	Visual disturbances
ICD9.729.1	Myalgia and myositis, unspecified
ICD9.209	Neuroendocrine tumors
ICD9.959.0	Other and unspecified injury to head, face, and neck
ICD9.218.9	Leiomyoma of uterus, unspecified
ICD9.218	Uterine leiomyoma
ICD9.V42.6	Lung replaced by transplant
ICD9.575	Other disorders of gallbladder
ICD9.793.19	Other nonspecific abnormal finding of lung field
ICD9.553.20	Ventral, unspecified, hernia without mention of obstruction or gangrene
ICD9.553.2	Ventral hernia without mention of obstruction or gangrene
ICD9.879	Open wound of other and unspecified sites, except limbs
ICD9.348	Other conditions of brain
ICD9.591	Hydronephrosis
ICD9.275.4	Disorders of calcium metabolism
ICD9.426	Conduction disorders
EOSCSF(High)	EOSINOPHILS, CSF (High)
ICD9.193	Malignant neoplasm of thyroid gland
ICD9.V62.84	Suicidal ideation
ICD9.V62.8	Other psychological or physical stress, not elsewhere classified
ICD9.V62	Other psychosocial circumstances
ICD9.786.6	Swelling, mass, or lump in chest
ICD9.441.9	Aortic aneurysm of unspecified site without mention of rupture
ICD9.782.4	Jaundice, unspecified, not of newborn
ICD9.802	Fracture of face bones
ICD9.189.0	Malignant neoplasm of kidney, except pelvis
ICD9.189	Malignant neoplasm of kidney and other and unspecified urinary organs
ICD9.200	Lymphosarcoma and reticulosarcoma and other specified malignant tumors of lymphatic tissue
ICD9.540	Acute appendicitis
ICD9.519	Other diseases of respiratory system
ICD9.279	Disorders involving the immune mechanism
RXCUI358255	Aprepitant
ICD9.556.9	Ulcerative colitis, unspecified
ICD9.556	Ulcerative colitis
ICD9.576.1	Cholangitis
ICD9.805.0	Closed fracture of cervical vertebra without mention of spinal cord injury
ICD9.428.3	Diastolic heart failure
ICD9.276.69	Other fluid overload
ICD9.276.6	Fluid overload
ICD9.786.30	Hemoptysis, unspecified
ICD9.786.3	Hemoptysis
ICD9.291.81	Alcohol withdrawal
ICD9.291.8	Other specified alcohol-induced mental disorders
ICD9.291	Alcohol-induced mental disorders
ICD9.304.00	Opioid type dependence, unspecified
ICD9.304.0	Opioid type dependence
ICD9.789.01	Abdominal pain, right upper quadrant
ICD9.355	Mononeuritis of lower limb
RXCUI42386	Immunoglobulins, Intravenous
ICD9.996.8	Complications of transplanted organ
ICD9.996	Complications peculiar to certain specified procedures
ICD9.305.1	Tobacco use disorder
ICD9.053	Herpes zoster
ICD9.995.91	Sepsis
ICD9.995.9	Systemic inflammatory response syndrome (SIRS)
ICD9.V45.82	Percutaneous transluminal coronary angioplasty status
ICD9.789.30	Abdominal or pelvic swelling, mass, or lump, unspecified site
ICD9.789.3	Abdominal or pelvic swelling, mass, or lump
ICD9.512.89	Other pneumothorax
ICD9.512.8	Other pneumothorax and air leak
ICD9.512	Pneumothorax and air leak
ICD9.558.9	Other and unspecified noninfectious gastroenteritis and colitis
ICD9.558	Other and unspecified noninfectious gastroenteritis and colitis
ICD9.618	Genital prolapse
ICD9.571.5	Cirrhosis of liver without mention of alcohol
ICD9.272.2	Mixed hyperlipidemia
ICD9.729.89	Other musculoskeletal symptoms referable to limbs
ICD9.729.8	Other musculoskeletal symptoms referable to limbs
ICD9.824	Fracture of ankle
ICD9.429	Ill-defined descriptions and complications of heart disease
ICD9.305.00	Alcohol abuse, unspecified
ICD9.276.51	Dehydration
ICD9.276.5	Volume depletion
ICD9.618.0	Prolapse of vaginal walls without mention of uterine prolapse
ICD9.996.4	Mechanical complication of internal orthopedic device, implant, and graft
ICD9.410.90	Acute myocardial infarction of unspecified site, episode of care unspecified
ICD9.410.9	Acute myocardial infarction, unspecified site
ICD9.518.8	Other diseases of lung
ICD9.715.36	Osteoarthrosis, localized, not specified whether primary or secondary, lower leg
MED198721	Folic Acid-Multivitamin Preparation-Coenzyme Q10
ICD9.723.4	Brachial neuritis or radiculitis NOS
ICD9.441.2	Thoracic aneurysm without mention of rupture
ICD9.482	Other bacterial pneumonia
ICD9.V49.89	Other specified conditions influencing health status
ICD9.V49.8	Other specified conditions influencing health status
ICD9.112.0	Candidiasis of mouth
ICD9.996.6	Infection and inflammatory reaction due to internal prosthetic device, implant, and graft
ICD9.590.80	Pyelonephritis, unspecified
ICD9.590.8	Other pyelonephritis or pyonephrosis, not specified as acute or chronic
ICD9.590	Infections of kidney
ICD9.276.2	Acidosis
ICD9.286.9	Other and unspecified coagulation defects
ICD9.286	Coagulation defects
ICD9.366.1	Senile cataract
ICD9.197	Secondary malignant neoplasm of respiratory and digestive systems
ICD9.518.81	Acute respiratory failure
ICD9.273	Disorders of plasma protein metabolism
ICD9.786.09	Other respiratory abnormalities
ICD9.447	Other disorders of arteries and arterioles
ICD9.241.0	Nontoxic uninodular goiter
ICD9.813	Fracture of radius and ulna
ICD9.151.9	Malignant neoplasm of stomach, unspecified site
ICD9.151	Malignant neoplasm of stomach
ICD9.276.7	Hyperpotassemia
ICD9.997	Complications affecting specified body systems, not elsewhere classified
RXCUI261435	Sodium Ferric Gluconate Complex
RXCUI99	6-Aminocaproic Acid
ICD9.573.9	Unspecified disorder of liver
ICD9.345.4	Localization-related (focal) (partial) epilepsy and epileptic syndromes with complex partial seizures
ICD9.807.00	Closed fracture of rib(s), unspecified
ICD9.807.0	Closed fracture of rib(s)
ICD9.807	Fracture of rib(s), sternum, larynx, and trachea
ICD9.362.56	Macular puckering
ICD9.225.1	Benign neoplasm of cranial nerves
ICD9.268.9	Unspecified vitamin D deficiency
ICD9.268	Vitamin D deficiency
ICD9.437.3	Cerebral aneurysm, nonruptured
ICD9.575.1	Other cholecystitis
RXCUI623400	Lacosamide
ICD9.491	Chronic bronchitis
ICD9.823	Fracture of tibia and fibula
ICD9.491.21	Obstructive chronic bronchitis with (acute) exacerbation
ICD9.491.2	Obstructive chronic bronchitis
ICD9.389	Hearing loss
ICD9.E819.9	Motor vehicle traffic accident of unspecified nature injuring unspecified person
ICD9.E819	Motor vehicle traffic accident of unspecified nature
RXCUI77655	Zoledronic Acid
ICD9.198.5	Secondary malignant neoplasm of bone and bone marrow
ICD9.569.8	Other specified disorders of intestine
ICD9.V65.49	Other specified counseling
ICD9.V65.4	Other counseling, not elsewhere classified
ICD9.365.0	Borderline glaucoma [glaucoma suspect]
ICD9.275.42	Hypercalcemia
RXCUI6218	Lactulose (None)
ICD9.416.8	Other chronic pulmonary heart diseases
ICD9.784.2	Swelling, mass, or lump in head and neck
ICD9.599.7	Hematuria
ICD9.590.80	Pyelonephritis, unspecified
ICD9.211	Benign neoplasm of other parts of digestive system
ICD9.V45.7	Acquired absence of organ
ICD9.199	Malignant neoplasm without specification of site
ICD9.183.0	Malignant neoplasm of ovary
ICD9.782.1	Rash and other nonspecific skin eruption
ICD9.555	Regional enteritis
ICD9.723.1	Cervicalgia
ICD9.789.59	Other ascites
ICD9.204.0	Lymphoid leukemia, acute
ICD9.719.41	Pain in joint, shoulder region
ICD9.596	Other disorders of bladder
ICD9.424.0	Mitral valve disorders
ICD9.296.80	Bipolar disorder, unspecified
ICD9.592	Calculus of kidney and ureter
ICD9.182.0	Malignant neoplasm of corpus uteri, except isthmus
ICD9.182	Malignant neoplasm of body of uterus
CH (C)	Con Hematology (Consulting)
ICD9.287	Purpura and other hemorrhagic conditions
ICD9.401.9	Unspecified essential hypertension
ICD9.401	Essential hypertension
ICD9.592.0	Calculus of kidney
ICD9.721.1	Cervical spondylosis with myelopathy
ICD9.528	Diseases of the oral soft tissues, excluding lesions specific for gingiva and tongue
ICD9.541	Appendicitis, unqualified
ICD9.787.20	Dysphagia, unspecified
ICD9.443.9	Peripheral vascular disease, unspecified
ICD9.618.0	Prolapse of vaginal walls without mention of uterine prolapse
ICD9.250.0	Diabetes mellitus without mention of complication
ICD9.511.9	Unspecified pleural effusion
ICD9.562	Diverticula of intestine
ICD9.785.0	Tachycardia, unspecified
ICD9.238	Neoplasm of uncertain behavior of other and unspecified sites and tissues
ICD9.078	Other diseases due to viruses and Chlamydiae
RXCUI42386	Immunoglobulins, Intravenous (G Tube)
ICD9.578.1	Blood in stool
ICD9.367.2	Astigmatism
ICD9.367	Disorders of refraction and accommodation
ICD9.287.5	Thrombocytopenia, unspecified
ICD9.780.5	Sleep disturbances
ICD9.410.90	Acute myocardial infarction of unspecified site, episode of care unspecified
ICD9.783.21	Loss of weight
TLT (P)	Tt Liver Transplant (Primary)
ICD9.070.5	Other specified viral hepatitis without mention of hepatic coma
ICD9.493	Asthma
ICD9.528	Diseases of the oral soft tissues, excluding lesions specific for gingiva and tongue
ICD9.151.9	Malignant neoplasm of stomach, unspecified site
ICD9.289	Other diseases of blood and blood-forming organs
ICD9.305.00	Alcohol abuse, unspecified
ICD9.305.0	Alcohol abuse
ICD9.530.8	Other specified disorders of esophagus
ICD9.575.1	Other cholecystitis
ICD9.807.0	Closed fracture of rib(s)
ICD9.780.96	Generalized pain
ICD9.573.9	Unspecified disorder of liver
ICD9.586	Renal failure, unspecified
ICD9.191	Malignant neoplasm of brain
RXCUI3423	Hydromorphone (Intratracheal)
ICD9.575.10	Cholecystitis, unspecified
ICD9.879.8	Open wound(s) (multiple) of unspecified site(s), without mention of complication
ICD9.459	Other disorders of circulatory system
ICD9.253	Disorders of the pituitary gland and its hypothalamic control
ICD9.995.91	Sepsis
ICD9.807.09	Closed fracture of multiple ribs, unspecified
ICD9.785.52	Septic shock
ICD9.785.5	Shock without mention of trauma
ICD9.278.00	Obesity, unspecified
ICD9.333	Other extrapyramidal disease and abnormal movement disorders
ICD9.272.0	Pure hypercholesterolemia
ICD9.280.9	Iron deficiency anemia, unspecified
ICD9.807.00	Closed fracture of rib(s), unspecified
ICD9.793.1	Nonspecific abnormal findings on radiological and other examination of lung field
RXCUI1886	Caffeine
RXCUI11246	Vitamin A (Intramuscular)
RXCUI3639	Doxorubicin (Intra-arterial)
RXCUI1292	Baclofen (Intrathecal)
RXCUI5224	Heparin (J Tube)
RXCUI35780	Ropivacaine (Epidural)
RXCUI5224	Heparin (Apheresis)
RXCUI6387	Lidocaine (Irrigation)
RXCUI6387	Lidocaine (Nerve Block)
RXCUI121243	Voriconazole (NG Tube)
RXCUI7052	Morphine (Intrathecal)
RXCUI8640	Prednisone (NG Tube)
RXCUI11124	Vancomycin (Feeding Tube)
RXCUI3002	Cyclophosphamide (Oral)
RXCUI11124	Vancomycin (Rectal)
RXCUI732	Amphotericin B (Intrathecal)
RXCUI8691	Primidone (Feeding Tube)
ICD9.E885	Fall on same level from slipping, tripping, or stumbling
RXCUI9384	Rifampin (G Tube)
RXCUI139462	Moxifloxacin (G Tube)
RXCUI2180	Cefazolin (Injection)
RXCUI108118	Mometasone (Topical)
RXCUI2062	Carboxymethylcellulose (Ophthalmic)
RXCUI1894	Calcitriol (Feeding Tube)
RXCUI38404	Topiramate (G Tube)
IMGFLERCP	XR ERCP (PANCREAS ONLY)
RXCUI7213	Ipratropium (Nasal)
RXCUI10759	Triamcinolone (Intra-articular)
RXCUI236594	Amphotericin B Liposomal (Inhalation)
RXCUI3407	Digoxin (J Tube)
RXCUI10759	Triamcinolone (Injection)
RXCUI114477	Levetiracetam (G Tube)
RXCUI8183	Phenytoin (G Tube)
RXCUI7242	Naloxone (NG Tube)
RXCUI161	Acetaminophen (G Tube)
RXCUI6878	Methylene Blue (Other)
RXCUI10600	Timolol (Right Eye)
RXCUI69749	Valsartan (NG Tube)
RXCUI17767	Amlodipine (NG Tube)
RXCUI6813	Methadone (G Tube)
RXCUI5470	Hydralazine (Feeding Tube)
RXCUI4850	Glucose (Oral)
MED169655	ATENOLOL PO
MED9407	Carbidopa-Levodopa (NG Tube)
RXCUI10627	Tobramycin (Right Eye)
RXCUI68442	Filgrastim (Injection)
RXCUI43611	Latanoprost (Right Eye)
RXCUI10379	Testosterone (Intramuscular)
RXCUI6972	Mineral Oil (Oral)
RXCUI2193	Ceftriaxone (Injection)
RXCUI11248	Vitamin B 12 (Subcutaneous)
RXCUI167	Acetazolamide (Feeding Tube)
RXCUI6960	Midazolam (Oral)
RXCUI1223	Atropine (Right Eye)
RXCUI82003	Docusate (J Tube)
RXCUI3443	Diltiazem (G Tube)
RXCUI2551	Ciprofloxacin (J Tube)
RXCUI1897	Calcium Carbonate (NG Tube)
RXCUI42954	Vitamin B6 (Feeding Tube)
RXCUI11246	Vitamin A (Feeding Tube)
RXCUI82122	Levofloxacin (Feeding Tube)
ICD9.274	Gout
RXCUI4450	Fluconazole (Feeding Tube)
RXCUI3992	Epinephrine (Intramuscular)
[truncated: 4,232 more rows]

## Sheet: 1639 Clinical Orders
Clinical Order (Clinical Item Name)	Description
RXCUI6915	Metoclopramide (Intravenous)
RXCUI1202	Atenolol (Oral)
MED14863	Glucose-Potassium Chloride-Sodium Chloride (Intravenous)
MED95140	Pneumococcal Capsular Polysaccharide Type 1 Vaccine-Pneumococcal Capsular Polysaccharide Type 10A Vaccine-Pneumococcal Capsular Polysaccharide Type 11A Vaccine-Pneumococcal Capsular Polysaccharide Type 12F Vaccine-Pneumococcal Capsular Polysaccharide Type 14 Vaccine-Pneumococcal Capsular Polysaccharide Type 15B Vaccine-Pneumococcal Capsular Polysaccharide Type 17F Vaccine-Pneumococcal Capsular Po…
MED15861	Glucose-Sodium Chloride (Intravenous)
RXCUI135447	Donepezil (Oral)
RXCUI82003	Docusate (Oral)
RXCUI1191	Aspirin (Oral)
RXCUI17767	Amlodipine (Oral)
MED77973	Fluticasone-Salmeterol (Inhalation)
RXCUI6915	Metoclopramide (Oral)
RXCUI15996	Mirtazapine (Oral)
RXCUI7213	Ipratropium (Inhalation)
RXCUI32968	Clopidogrel (Oral)
RXCUI6585	Magnesium Sulfate (Intravenous)
RXCUI86009	Insulin Lispro (Subcutaneous)
RXCUI26225	Ondansetron (Intravenous)
RXCUI1596	Bisacodyl (Rectal)
RXCUI42316	Tacrolimus (Oral)
RXCUI40790	Pantoprazole (Intravenous)
MED16426	Potassium Chloride-Sodium Chloride (Intravenous)
RXCUI161	Acetaminophen (Rectal)
RXCUI5224	Heparin (Subcutaneous)
RXCUI228790	Dutasteride (Oral)
RXCUI6754	Meperidine (Intravenous)
RXCUI114477	Levetiracetam (Oral)
RXCUI5487	Hydrochlorothiazide (Oral)
RXCUI24947	Ferrous Sulfate (Oral)
RXCUI7407	Nicotine (Transdermal)
RXCUI25480	Gabapentin (Oral)
RXCUI5492	Hydrocortisone (Intravenous)
RXCUI8591	Potassium Chloride (Oral)
MED82190	Benzocaine-Tetracaine-Butamben (Topical)
RXCUI11289	Warfarin (Oral)
RXCUI6922	Metronidazole (Intravenous)
RXCUI40790	Pantoprazole (Oral)
MED96559	Glucose-Piperacillin-Tazobactam (Intravenous)
RXCUI2683	Colchicine (Oral)
MED14862	Glucose-Potassium Chloride-Sodium Chloride (Intravenous)
RXCUI83367	Atorvastatin (Oral)
RXCUI4917	Nitroglycerin (Intravenous)
RXCUI6057	Isosorbide (Oral)
RXCUI6809	Metformin (Oral)
RXCUI6387	Lidocaine (Injection)
RXCUI4278	Famotidine (Intravenous)
RXCUI39993	Zolpidem (Oral)
RXCUI6185	Labetalol (Intravenous)
RXCUI49737	Esmolol (Intravenous)
RXCUI2551	Ciprofloxacin (Oral)
RXCUI67108	Enoxaparin (Subcutaneous)
RXCUI3616	Dobutamine (Intravenous)
MED89444	Glucose-Piperacillin-Tazobactam (Intravenous)
RXCUI4955	Glycopyrrolate (Intravenous)
RXCUI36567	Simvastatin (Oral)
RXCUI2180	Cefazolin (Intravenous)
RXCUI4917	Nitroglycerin (Sublingual)
RXCUI3264	Dexamethasone (Oral)
RXCUI31448	Nabumetone (Oral)
RXCUI5640	Ibuprofen (Oral)
RXCUI105694	Epoetin Alfa (Subcutaneous)
RXCUI9601	Scopolamine (Transdermal)
RXCUI36387	Sennosides, Usp (Oral)
RXCUI828529	Albumin Human, Usp (Intravenous)
RXCUI6470	Lorazepam (Intravenous)
RXCUI41126	Fluticasone (Inhalation)
MED28384	Acetaminophen-Hydrocodone (Oral)
MED540141	GI COCKTAIL
RXCUI161	Acetaminophen (Oral)
MED7555	Sulfamethoxazole-Trimethoprim (Oral)
RXCUI8591	Potassium Chloride (Intravenous)
RXCUI26225	Ondansetron (Intravenous/Intramuscular)
RXCUI4917	Nitroglycerin (Topical)
RXCUI2358	Chlorhexidine (Swish & Spit)
RXCUI88014	Rizatriptan (Oral)
MED540115	Calcium Chloride-Lactate-Potassium Chloride-Sodium Chloride (Intravenous)
RXCUI89905	Multivitamin Preparation (Oral)
RXCUI8782	Propofol (Intravenous)
RXCUI274783	Insulin Glargine (Subcutaneous)
RXCUI7052	Morphine (Intravenous)
RXCUI596	Alprazolam (Oral)
RXCUI11170	Verapamil (Oral)
RXCUI4337	Fentanyl (Intravenous)
RXCUI10627	Tobramycin (Inhalation)
RXCUI82122	Levofloxacin (Intravenous)
RXCUI42316	Tacrolimus (Feeding Tube)
RXCUI35827	Ketorolac (Intravenous)
RXCUI6218	Lactulose (Oral)
RXCUI358255	Aprepitant (Oral)
RXCUI1908	Calcium Gluconate (Intravenous)
RXCUI283742	Esomeprazole (Oral)
RXCUI2396	Chlorothiazide (Intravenous)
MED14966	Acetaminophen-Hydrocodone (Oral)
RXCUI4337	Fentanyl (Epidural)
RXCUI301542	Rosuvastatin (Oral)
RXCUI69120	Tiotropium (Inhalation)
RXCUI139825	Insulin Detemir (Subcutaneous)
RXCUI1191	Aspirin (Rectal)
MED14858	Glucose-Potassium Chloride-Sodium Chloride (Intravenous)
RXCUI221147	Polyethylene Glycol 3350 (Oral)
RXCUI281	Acyclovir (Oral)
RXCUI3423	Hydromorphone (Intravenous)
RXCUI6472	Lovastatin (Oral)
RXCUI88249	Montelukast (Oral)
RXCUI337623	Dornase Alfa (Inhalation)
RXCUI3628	Dopamine (Intravenous)
RXCUI82122	Levofloxacin (Oral)
RXCUI1151	Ascorbic Acid (Oral)
RXCUI6918	Metoprolol (Intravenous)
RXCUI41126	Fluticasone (Nasal)
MED92811	Albuterol-Ipratropium (Inhalation)
RXCUI83818	Irbesartan (Oral)
RXCUI236083	Alendronic Acid (Oral)
RXCUI7417	Nifedipine (Oral)
RXCUI519	Allopurinol (Oral)
RXCUI6922	Metronidazole (Oral)
MED12729	Hydrochlorothiazide-Triamterene (Oral)
RXCUI7597	Nystatin (Swish & Swallow)
RXCUI703	Amiodarone (Oral)
RXCUI3322	Diazepam (Intravenous)
RXCUI56512	Sodium Polystyrene Sulfonate (Oral)
RXCUI29046	Lisinopril (Oral)
RXCUI3498	Diphenhydramine (Intravenous)
RXCUI5224	Heparin (Intravenous)
RXCUI4511	Folic Acid (Oral)
RXCUI61381	Olanzapine (Oral)
RXCUI2582	Clindamycin (Intravenous)
RXCUI5552	Hydroxyurea (Oral)
RXCUI6387	Lidocaine (Intravenous)
RXCUI6058	Isosorbide Dinitrate (Oral)
RXCUI72625	Duloxetine (Oral)
RXCUI1292	Baclofen (Oral)
MED540103	HELP ORDER
RXCUI161	Acetaminophen (NG Tube)
RXCUI52175	Losartan (Oral)
RXCUI237159	Levalbuterol (Inhalation)
RXCUI7646	Omeprazole (Oral)
RXCUI5093	Haloperidol (Oral)
RXCUI2890	Cosyntropin (Intravenous)
MED91791	Ascorbic Acid-Folic Acid-Vitamin B Complex (Oral)
RXCUI8308	Vitamin K 1 (Subcutaneous)
RXCUI4450	Fluconazole (Intravenous)
RXCUI10814	Triiodothyronine (Oral)
RXCUI1897	Calcium Carbonate (Oral)
RXCUI4719	Gemfibrozil (Oral)
RXCUI18631	Azithromycin (Oral)
RXCUI3407	Digoxin (Oral)
MED7557	Sulfamethoxazole-Trimethoprim (Oral)
MED96560	Glucose-Piperacillin-Tazobactam (Intravenous)
RXCUI4493	Fluoxetine (Oral)
RXCUI3443	Diltiazem (Oral)
RXCUI42347	Bupropion (Oral)
MED9788	Calcium Chloride-Glucose-Lactate-Potassium Chloride-Sodium Chloride (Intravenous)
RXCUI4083	Estradiol (Transdermal)
MED33228	Amoxicillin-Clavulanate (Oral)
RXCUI214824	Sevelamer (Oral)
RXCUI35636	Risperidone (Oral)
RXCUI9796	Simethicone (Oral)
RXCUI8745	Promethazine (Intravenous/Intramuscular)
RXCUI32937	Paroxetine (Oral)
RXCUI8308	Vitamin K 1 (Oral)
RXCUI2599	Clonidine (Oral)
RXCUI2598	Clonazepam (Oral)
RXCUI3322	Diazepam (Oral)
MED89401	Fluticasone-Salmeterol (Inhalation)
RXCUI2582	Clindamycin (Oral)
RXCUI52356	Magnesium Citrate (Oral)
RXCUI5470	Hydralazine (Oral)
RXCUI9863	Sodium Chloride (Nasal)
MED855	Bacitracin-Polymyxin B (Topical)
RXCUI197	Acetylcysteine (Oral)
RXCUI8410	Alteplase (Intravenous)
RXCUI426,1091,1908,21032,21579,4278,4850,4919,5224,5340,6033,6308,6536,6585,29261,6837,89905,8156,54987,8737,9671,56443,9863,236719,235496,10524,10898,10962,11115,8308,39937	Alanine-Arginine-Calcium Gluconate-Chromous Chloride-Copper Sulfate-Famotidine-Glucose-Glycine-Heparin-Histidine-Isoleucine-Leucine-Lysine-Magnesium Sulfate-Manganese Chloride-Methionine-Multivitamin Preparation-Phenylalanine-Potassium Acetate-Proline-Serine-Sodium Acetate-Sodium Chloride-Sodium Phosphate, Dibasic-Sodium Phosphate, Monobasic-Threonine-Tryptophan-Tyrosine-Valine-Vitamin K 1-Zinc C…
RXCUI426,1091,1908,21032,21579,4850,4919,5340,6033,6308,6536,6585,29261,6837,89905,8156,54987,8737,9671,56443,9863,236719,235496,10524,10898,10962,11115,8308,39937	Alanine-Arginine-Calcium Gluconate-Chromous Chloride-Copper Sulfate-Glucose-Glycine-Histidine-Isoleucine-Leucine-Lysine-Magnesium Sulfate-Manganese Chloride-Methionine-Multivitamin Preparation-Phenylalanine-Potassium Acetate-Proline-Serine-Sodium Acetate-Sodium Chloride-Sodium Phosphate, Dibasic-Sodium Phosphate, Monobasic-Threonine-Tryptophan-Tyrosine-Valine-Vitamin K 1-Zinc Chloride (Intravenou…
RXCUI426,1091,1908,21032,21579,4850,4919,5340,6033,6308,6536,6585,29261,6837,89905,8156,54987,8737,9671,9863,236719,235496,10524,10898,10962,11115,8308,39937	Alanine-Arginine-Calcium Gluconate-Chromous Chloride-Copper Sulfate-Glucose-Glycine-Histidine-Isoleucine-Leucine-Lysine-Magnesium Sulfate-Manganese Chloride-Methionine-Multivitamin Preparation-Phenylalanine-Potassium Acetate-Proline-Serine-Sodium Chloride-Sodium Phosphate, Dibasic-Sodium Phosphate, Monobasic-Threonine-Tryptophan-Tyrosine-Valine-Vitamin K 1-Zinc Chloride (Intravenous)
RXCUI426,1091,1908,21032,21579,4850,4919,5340,6033,6308,6536,6585,29261,6837,89905,8156,54987,8591,8737,9671,56443,9863,236719,235496,10524,10898,10962,11115,8308,39937	Alanine-Arginine-Calcium Gluconate-Chromous Chloride-Copper Sulfate-Glucose-Glycine-Histidine-Isoleucine-Leucine-Lysine-Magnesium Sulfate-Manganese Chloride-Methionine-Multivitamin Preparation-Phenylalanine-Potassium Acetate-Potassium Chloride-Proline-Serine-Sodium Acetate-Sodium Chloride-Sodium Phosphate, Dibasic-Sodium Phosphate, Monobasic-Threonine-Tryptophan-Tyrosine-Valine-Vitamin K 1-Zinc C…
RXCUI5657	Ifosfamide (Intravenous)
RXCUI44	Mesna (Intravenous)
RXCUI3639,4179,9863,11202	Doxorubicin-Etoposide-Sodium Chloride-Vincristine (Intravenous)
RXCUI42316	Tacrolimus (Intravenous)
RXCUI426,1091,1908,21032,21579,4850,4919,5340,6033,6308,6536,6585,29261,6837,89905,8156,54987,8591,8737,9671,9863,236719,235496,10524,10898,10962,11115,8308,39937	Alanine-Arginine-Calcium Gluconate-Chromous Chloride-Copper Sulfate-Glucose-Glycine-Histidine-Isoleucine-Leucine-Lysine-Magnesium Sulfate-Manganese Chloride-Methionine-Multivitamin Preparation-Phenylalanine-Potassium Acetate-Potassium Chloride-Proline-Serine-Sodium Chloride-Sodium Phosphate, Dibasic-Sodium Phosphate, Monobasic-Threonine-Tryptophan-Tyrosine-Valine-Vitamin K 1-Zinc Chloride (Intrav…
RXCUI426,1091,1908,21032,21579,4850,4919,5340,6033,6308,6536,6585,29261,6837,89905,8156,54987,8591,8737,253182,9671,56443,9863,236719,235496,10524,10898,10962,11115,8308,39937	Alanine-Arginine-Calcium Gluconate-Chromous Chloride-Copper Sulfate-Glucose-Glycine-Histidine-Isoleucine-Leucine-Lysine-Magnesium Sulfate-Manganese Chloride-Methionine-Multivitamin Preparation-Phenylalanine-Potassium Acetate-Potassium Chloride-Proline-Regular Insulin, Human-Serine-Sodium Acetate-Sodium Chloride-Sodium Phosphate, Dibasic-Sodium Phosphate, Monobasic-Threonine-Tryptophan-Tyrosine-Va…
RXCUI426,1091,1908,21032,21579,4278,4850,4919,5340,6033,6308,6536,6585,29261,6837,89905,8156,54987,8737,9671,56443,9863,236719,235496,10524,10898,10962,11115,8308,39937	Alanine-Arginine-Calcium Gluconate-Chromous Chloride-Copper Sulfate-Famotidine-Glucose-Glycine-Histidine-Isoleucine-Leucine-Lysine-Magnesium Sulfate-Manganese Chloride-Methionine-Multivitamin Preparation-Phenylalanine-Potassium Acetate-Proline-Serine-Sodium Acetate-Sodium Chloride-Sodium Phosphate, Dibasic-Sodium Phosphate, Monobasic-Threonine-Tryptophan-Tyrosine-Valine-Vitamin K 1-Zinc Chloride …
RXCUI426,1091,1908,21032,21579,4850,4919,5340,6033,6308,6536,6585,29261,6837,89905,8156,8591,8737,9671,9863,236719,235496,10524,10898,10962,11115,8308,39937	Alanine-Arginine-Calcium Gluconate-Chromous Chloride-Copper Sulfate-Glucose-Glycine-Histidine-Isoleucine-Leucine-Lysine-Magnesium Sulfate-Manganese Chloride-Methionine-Multivitamin Preparation-Phenylalanine-Potassium Chloride-Proline-Serine-Sodium Chloride-Sodium Phosphate, Dibasic-Sodium Phosphate, Monobasic-Threonine-Tryptophan-Tyrosine-Valine-Vitamin K 1-Zinc Chloride (Intravenous)
LABABG	BLOOD GASES, ARTERIAL
IMGCTPEP	CT PULMONARY EMBOLISM & LOWER EXTREMITY
LABMETB	METABOLIC PANEL, BASIC
RT75	RESP - EXTUBATION
IMGDXSH2LT	XR SHOULDER 2V LT
LABPTT	PTT PARTIAL THROMBOPLASTIN TIME
LABMETC	METABOLIC PANEL, COMPREHENSIVE
LABTSH	TSH
IMGDXSPL2	XR SPINE, LUMBAR 2V
PT4	PT EVALUATE AND TREAT
LABPHOS	PHOSPHORUS, SERUM/PLASMA
IMGDXKN3LT	XR KNEE 3V LT
LABURNC	URINE CULTURE
DIET101	DIET CLEAR LIQUID
OT1	OT EVALUATE AND TREAT
LABCBCD	CBC WITH DIFF
LABROMRS	MRSA SCREEN
LABCBCO	CBC
DIET112	DIET CARBOHYDRATE CONTROLLED
LABA1C	HEMOGLOBIN A1C
LABPREG	PREGNANCY TEST, SERUM
IMGDXCH2	XR CHEST 2V
IMGCTHPRW	CT HEAD PERFUSION W CONTRAST
LABMGN	MAGNESIUM, SERUM/PLASMA
DIET103	DIET LOW SODIUM
DIET102	DIET NPO
LABTCDIF	C DIFFICILE TOXIN B, STOOL
CON301	CONSULT TO CASE MANAGEMENT
IMGDXCH1	XR CHEST 1V
LABHAP	HAPTOGLOBIN
LABARVI	BLOOD TYPE VERIFICATION
RT109	RESP - NEBULIZER
RT104	RESP - VENTILATOR SETTINGS
RT82	RESP - UNLISTED RESPIRATORY CARE ORDER
LABLEGU	LEGIONELLA AG, URINE
LABAMY	AMYLASE, SERUM
LABPCTNI	ISTAT TROPONIN I
PRE5	FALL RISK PRECAUTIONS
LABPCYS	PNEUMOCYSTIS STAIN
LABUNA	SODIUM WITH CREATININE, URINE (RANDOM)
IMGCTAPW	CT ABDOMEN PELVIS W CONTRAST
LABNTBNP	NT - PROBNP
OT2	OT ONGOING TREATMENT
RES5	MED/SURG RESTRAINTS
RT108	RESP - MDI
IMGCTAP	CT ABDOMEN PELVIS
LABK	POTASSIUM, SERUM/PLASMA
EKG5	ECG 12-LEAD
IMGUSAB1	US ABDOMEN
LABTNI	TROPONIN I
LABBBPFFP	FRESH FROZEN PLASMA PRODUCT
LABUAPRN	URINALYSIS, SCREEN FOR CULTURE
LABBBPPLT	PLATELET APHERESIS PRODUCT
LABSURG	SURGICAL PROCEDURE
LABUAS	URINALYSIS MACROSCOPIC ONLY
CR131	OVERHEAD BED FRAME & TRAPEZE
LABCAI	CALCIUM IONIZED, SERUM/PLASMA
LABPCEC4V	ISTAT EC4, VENOUS
IMGMRAH	MR ANGIO HEAD
RT107	RESP - ABG PUNCTURE
LABHCTX	HEMATOCRIT
LABMB	CK, MB (MASS)
PRE3	ASPIRATION PRECAUTIONS
LABLIPS	LIPASE
LABCK	CREATINE KINASE, TOTAL
DIET132	DIET CARB CONTROL/LOW SODIUM/LOW CHOL/LOW SAT FAT
DIET104	DIET LOW CHOLESTEROL LOW SATURATED FAT
LABBLC2	BLOOD CULTURE (2 AEROBIC BOTTLES)
LABAFP	ALPHA FETOPROTEIN, SERUM
LABLDH	LDH TOTAL, SERUM / PLASMA
COD1	DNR
IMGUSNVLOW	US VEIN LOWER EXTREMITY BILAT R/O DVT
POC24	POC ISTAT TROPONIN I
SLP11	SLP SWALLOW ONGOING TREATMENT
LABLAC	LACTIC ACID
LABVBG	BLOOD GASES, VENOUS
RT72	RESP - CHEST PHYSIOTHERAPY
RT84	RESP - OXYGEN ADMINISTRATION
LABFER	FERRITIN
IMGDXKN2LT	XR KNEE 1 OR 2V LT
LABBBPRBC	RED BLOOD CELLS
LABFT4	T4, FREE
LABAHP2	ACUTE HEPATITIS PANEL
LABUUN	UREA WITH CREATININE, URINE (RANDOM)
LABLPD	LIPID PANEL
DIET122	DIET NUTRITIONAL SUPPLEMENTS
LABWDC	WOUND CULTURE
IMGDXFORLT	XR FOREARM 2V LT
LABDOA	DRUGS OF ABUSE SCREEN, URINE
LABPCINR	ISTAT INR AND PROTIME
LABTYPSNI	TYPE AND SCREEN
IMGCTP	CT PELVIS
LABHELAG	HELICOBACTER PYLORI AG, STOOL
LABHIVAB	HIV (TYPE 1 AND TYPE 2) ABY
POC16	POC ISTAT,VENOUS BLOOD GASES AND LACTATE (CG4)
LABDATBSI	DIRECT COOMBS BROAD SPECTRUM
SLP10	SLP SWALLOW EVALUATE AND TREAT (AT BEDSIDE)
PT11	PT GAIT TRAINING
ECH16	ECHO - TRANSESOPHAGEAL ECHO
LABCBCS	CBC WITH DIFF AND SLIDE REVIEW
GIEGD	UPPER GI ENDOSCOPY
LABVANPRL	VANCOMYCIN TROUGH LEVEL
LABUEOS	EOSINOPHILS, URINE
LABCORT	CORTISOL, SERUM
LABSPIE	PROTEIN IMMUNOFIX ELECTROPHORESIS, SERUM
LABVP3	COMPREHENSIVE HEPATITIS PANEL
IMGCTH	CT HEAD
ECH17	ECHO - 2D ECHOCARDIOGRAM
LABANTIXA	ANTI XA / LMWH
POC1	POC URINE DIPSTICK
LABHSVGM	HSV 1/2 IGM&TYPE-SPECIFIC IGG
DIET129	DIET NOURISHMENTS
LABGRAM	GRAM STAIN
DIET131	DIET NPO AFTER MIDNIGHT
LABLPDC	LIPID PANEL WITH CALCULATED LDL
IMG4NA	NEURO ANGIOGRAM
GIEERCP	ERCP PROCEDURE
IMGDXAB3	XR ABDOMEN W AP, UPRIGHT, DECUB & DIAPHRAGM
LABFE	IRON, TOTAL
LABPCCG4V	ISTAT CG4,VENOUS
IMGUSTXL	US LIVER TRANSPLANT
LABB12	VITAMIN B12
LABRPRQT	RPR QUANTITATIVE
LABFIB	FIBRINOGEN
RT73	RESP - NON INVASIVE POS. PRESS VENT (BIPAP/CPAP)
DIET133	DIET POST SURGICAL
LABFKOH	FUNGAL CULTURE AND KOH
IMGCTFAC	CT FACIAL BONES OR SINUS
CON361	NSG REFERRAL TO CASE MGMT
PRE14	HIP PRECAUTIONS
IMGMRH	MR BRAIN
LABSTREP	BETA STREP THROAT SCREEN RAPID EIA
LABCRP	C - REACTIVE PROTEIN
LABRETIC	RETICULOCYTE COUNT AUTOMATED
IMGDXHUMLT	XR HUMERUS 2V LT
LABDBIL	BILIRUBIN DIRECT, SERUM/PLASMA
CON100	CONSULT TO NUTRITION
LABHGBX	HEMOGLOBIN
LABVPAL	VALPROIC ACID
LABSTLC	STOOL CULTURE
POC17	POC ISTAT CREATININE
IMGMRHWWO	MR BRAIN WITH AND WITHOUT CONTRAST
LABHCPQ	HEPATITIS C RNA PCR QUANTITATIVE
POC19	POC ISTAT, VENOUS NA, K, GLUCOSE, HCT, HEMOGLOBIN (EC4)
PRE6	HEMORRHAGE PRECAUTIONS
LABNONGYN	NON-GYN CYTOLOGY EXAM
LABYUCDA	CONFIRMED DRUG ABUSE SURVEY, URINE
IMGCT3TAP	CT ANGIO CHEST ABDOMEN PELVIS
LABBXTG	BIOPSY / TISSUE CULTURE AND GRAM STAIN
IMGMRSL	MR L-SPINE
LABPLTS	PLATELET COUNT
POC27	POC HEMOCCULT FOR FECAL BLOOD
LABCRCL	CREATININE CLEARANCE, URINE
LABBHCG	BETA HCG
LABUCR	CREATININE, URINE (RANDOM)
IMGDXAB1	XR ABDOMEN 1V
LABPCCR	ISTAT CREATININE
IMGNGHIDA	NUC HIDA SCAN
PRE10	SEIZURE PRECAUTIONS
IMGFLESO	XR ESOPHAGUS
LABFCUL	FUNGAL CULTURE
LABBMT1	BMT PANEL 1
LABGGT	GAMMA - GLUTAMYL TRANSFERASE
RT90	RESP - SPONTANEOUS BREATHING TRIAL
LABINSLF	INSULIN FASTING
LABPSA	PSA
ECH15	ECHO - TRANSTHORACIC ECHO
DIET127	DIET COMBINATION
IMGDXPEL	XR PELVIS 1V
CON311	CONSULT TO PALLIATIVE CARE
IMGDXSP1	XR SPINE 1V
IMGDXTIBLT	XR TIBIA AND FIBULA LT
LABFLDC	FLUID CULTURE AND GRAM STAIN
OT29	OT SPLINT EVALUATE AND TREAT
LABSTSS	SYPHILIS TREPONEMAL SCREEN
LABCMVPQ	CMV PCR QUANTITATIVE
LABTRIG	TRIGLYCERIDES, SERUM / PLASMA
LABNH3	AMMONIA, PLASMA
LABCMV	CMV AB TOTAL
IMGCT3HN	CT ANGIO HEAD AND NECK
IMGMRAK	MR ANGIO NECK
LABEBPCRQ	EBV BY PCR QUANTITATIVE
LABSLHELD	SLIDE HELD FOR REVIEW
LABADVDNA	ADENOVIRUS DNA, QUALITATIVE PCR
NEUR2	EEG
LABFOL	FOLIC ACID
LABURUN	UREA, URINE (RANDOM)
LABCA	CALCIUM, SERUM/PLASMA
LABRPRQL	RPR QUALITATIVE
LABVOLTL	VOLATILE SCREEN
LABIBIL	BILIRUBIN INDIRECT, SERUM
CON367	NSG REFERRAL TO WOUND/OSTOMY
IMGDXKN2RT	XR KNEE 1 OR 2V RT
LABYHISTS	HISTOPLASMA AG, SERUM
RXCUI7226	Nadolol (Oral)
RXCUI52582	Mesalamine (Oral)
RXCUI9881	Sodium Hypochlorite (Topical)
RXCUI52358	Magnesium Gluconate (Oral)
RXCUI298869	Eplerenone (Oral)
RXCUI9384	Rifampin (Oral)
RXCUI105694	Epoetin Alfa (Intravenous)
MED203465	Potassium Phosphate-Sodium Phosphate (Oral)
RXCUI8704	Prochlorperazine (Oral)
RXCUI7514	Norethindrone (Oral)
RXCUI36387	Sennosides, Usp (Feeding Tube)
RXCUI7476	Nitroprusside (Intravenous)
MED204468	Neisseria Meningitidis Serogroup A Capsular Polysaccharide Diphtheria Toxoid Protein Conjugate Vaccine-Neisseria Meningitidis Serogroup C Capsular Polysaccharide Diphtheria Toxoid Protein Conjugate Vaccine-Neisseria Meningitidis Serogroup W-135 Capsular Polysaccharide Diphtheria Toxoid Protein Conjugate Vaccine-Neisseria Meningitidis Serogroup Y Capsular Polysaccharide Diphtheria Toxoid Protein C…
RXCUI2582	Clindamycin (Topical)
RXCUI26237	Granisetron (Intravenous)
MED10434	Lidocaine-Prilocaine (Topical)
RXCUI7617	Octreotide (Intramuscular)
RXCUI798279	Haemophilus Influenzae B, Capsular Polysaccharide Inactivated Tetanus Toxoid Conjugate Vaccine (Intramuscular)
MED200408	Budesonide-Formoterol (Inhalation)
RXCUI4452	Fludrocortisone (Oral)
RXCUI6135	Ketoconazole (Topical)
IMGMRROF	MRI OSF READING
CON413	CONSULT TO DERMATOLOGY
IMGDXCH1DLT	XR CHEST 1 VIEW DECUB, LEFT
LABTT4	T4, TOTAL
LABHIAB	HEPARIN INDUCED AB
LABCR	CREATININE, SERUM/PLASMA
LABURTP	PROTEIN, URINE (RANDOM)
REF44	REFERRAL TO PAIN CLINIC
LABCSFGL	GLUCOSE, CSF
LABFHCT	HEMATOCRIT, FLUID
LABHIPA	HEPARIN INDUCED PLATELET AGGREGATION
LABIGG	IGG, SERUM
LABABIDI	AB ID
LABPATHR	REVIEW BY PATHOLOGIST
LABAPHSAB	ANTI PHOSPHOLIPID AB PANEL
LABWDCG	WOUND CULTURE AND GRAM STAIN
ECH36	ECHO - ADULT
CON365	NSG REFERRAL TO SPIRITUAL CARE
IMGCTSC	CT SPINE CERVICAL
LABCMVP	CMV DNA PCR QUAL, NON-BLOOD
IMGCTTAPW	CT CHEST ABDOMEN PELVIS W CONTRAST
SLP5	SLP VIDEO SWALLOW EVALUATE AND TREAT
LABHBSAG	HBSAG
IMGDXSH2RT	XR SHOULDER 2V RT
LABPCEG7	ISTAT EG7, ARTERIAL
IMGUSTXK	US KIDNEY TRANSPLANT
LABCYCWBL	CYCLOSPORINE, WHOLE BLOOD
PATH8	CENTRAL NERVOUS SYSTEM SOURCE
IMGNEPETLYMPH	PET CT LYMPHOMA
LABTBIL	BILIRUBIN TOTAL, SERUM/PLASMA
LABCTC	CATHETER TIP CULTURE
DIET109	DIET LOW FIBER LOW RESIDUE
POC6	POC PPD SKIN TEST (IP)
LABSTPOLY	WBC FOR IBD, STOOL
CR103	ABDUCTION WEDGE (HIP)
IMGCTPE	CT PULMONARY EMBOLISM CHEST ONLY
LABOAPE	OVA AND PARASITES
IMGCTST	CT SPINE THORACIC
LABHELI	HELICOBACTER PYLORI AB
ISO7	RESPIRATORY ISOLATION
NUR6146	PICC EXCHANGE
LABPCEG7V	ISTAT EG7, VENOUS
COD3	PARTIAL CODE
LABALB	ALBUMIN, SERUM/PLASMA
LABFAL	ALBUMIN, FLUID
LABSCMV	CMV SHELL VIAL CULTURE
IMGUSIN	US INTRAOPERATIVE
IMGDXSPT	XR SPINE, THORACIC 2V
IMGNINDWBCS	NUC INDIUM WHITE CELL SCAN
RT130	RESP - REPOSITION ET TUBE
LABAFBD	AFB CULTURE, NON - RESPIRATORY
IMGUSCAR	US CAROTID ARTERY BILAT
LABVZAB	VARICELLA ZOSTER VIRUS AB IGG
LABPCEC4O	ISTAT EC4, OTHER
LABHCVA	ANTI-HCV
LABESRP	SEDIMENTATION RATE (ESR)
LABMALAR	MALARIA PREP
LABQFTB	QUANTIFERON TEST FOR LATENT TB
LABANAS	ANTI - NUCLEAR AB
LABURK	POTASSIUM, URINE (RANDOM)
LABMVSOB	UNLISTED MICROBIOLOGY/VIROLOGY TEST
LABDIGL	DIGOXIN, SERUM
LABSTOBGD	OCCULT BLD, GUAIAC, STOOL, DIAG TEST
IMGFLDYSS	XR DYSPHAGIA WITH SPEECH PATHOLOGIST
LABPCG3V	ISTAT G3+, VENOUS
CON359	CONSULT TO NEPHROLOGY
LABCSFCT	CELL COUNT AND DIFF, CSF
RT95	RESP - AIRWAY PRESSURE RELEASE VENTILATION
DIET113	DIET HIGH CALORIE HIGH PROTEIN
IMGDXSH1RT	XR SHOULDER 1V RT
IMGFLGI	XR UPPER GI
VSC03	VSC ARTERIAL EXAM/ABI\'S
CON403	CONSULT TO DIABETES TEAM
LABBUN	UREA NITROGEN, SERUM/PLASMA
NEUR22	TRANSCRANIAL DOPPLER COMPLETE
LABURNA	SODIUM, URINE (RANDOM)
IMGFLBE	XR BARIUM ENEMA
IMGDXHIP2LT	XR HIP 2V LT
CON421	CONSULT TO PHYSICAL MED REHAB
LABNA	SODIUM, SERUM / PLASMA
NEUR25	EPILEPSY MONITORING EPM-EEG
IMGCTSL	CT SPINE LUMBAR
LABLIDOL	LIDOCAINE
LABBLCA	AFB CULTURE, BLOOD
LABT3	T3, TOTAL
PRE12	NEUTROPENIC PRECAUTIONS
PRE17	TOTAL HIP PRECAUTIONS
IMGDXHUMRT	XR HUMERUS 2V RT
IMGNGASTREMP	NUC GASTRIC EMPTYING
CON351	CONSULT TO INFECTIOUS DISEASE
LABTP	PROTEIN TOTAL, SERUM/PLASMA
LABSIROL	SIROLIMUS LEVEL
LABDSDNA	ANTI - DSDNA AB
IMGCT3D	CT RECONSTRUCTION
CON322	CONSULT TO GENERAL SURGERY
IMGDXHA3RT	XR HAND 3V RT
LAB11125R	COCCI ID
IMGCTHR	CT CHEST HIGH RESOLUTION
LABREPT	REPTILASE TIME
LABCLGC2	CHLAMYDIA GC, MOLECULAR DETECTION
LABFLDB	FLUID CULTURE / BB GRAM STAIN
LABCSFC	CSF CULTURE AND GRAM STAIN
LABCL	CHLORIDE, SERUM/PLASMA
IMGFLGIS	XR UPPER GI SMALL BOWEL SERIES
LABTOBPRL	TOBRAMYCIN TROUGH LEVEL
IMGMRABWWO	MR ABDOMEN WITH AND WITHOUT CONTRAST
LABHSVPCR	HERPES SIMPLEX PCR, CSF
CON341	REQUEST FOR LANGUAGE SVS
IMGUSVUUPRT	US VEIN UPPER EXTREMITY RIGHT R/O DVT
CR107	SLING
LABLIL	LITHIUM
LABUPREG	PREGNANCY TEST, URINE
LABYUMETF	METANEPHRINES FRACTIONATED, 24H URINE
LABYENPCR	ENTEROVIRUS PCR
RT101	RESP - FLUTTER/PEP THERAPY
LABYCCPIG	ANTI CCP
LABCYTOG	CYTOGENETICS REPORT
CON420	CONSULT TO PAIN
CON107	CONSULT TO IR - UNLISTED PROCEDURE
LABSALICY	SALICYLATE LEVEL
LABREF1	LAB UNLISTED 1
LABCFRESP	CYSTIC FIBROSIS RESPIRATORY CULTURE
LABGNTPRL	GENTAMICIN TROUGH LEVEL
LABPCCG4	ISTAT CG4, ARTERIAL
LABUPIE	URINE PROTEIN IMMUNOFIXATION ELECTROPHORESIS
RT106	RESP - NITRIC OXIDE VENT
LABROMSP	MICROSPORIDIUM SCREEN
LABPHEN	PHENYTOIN LEVEL
PATH11	DERMATOPATHOLOGY
LABC4	COMPLEMENT C4, SERUM
LABOSM	OSMOLALITY, SERUM
LABBMCEBP	DETECTION OF CEBPA, BONE MARROW
LABCEA	CEA
IMGDXEL3LT	XR ELBOW 3V LT
LABLUPUS	LUPUS ANTICOAGULANT
LABHBCT	ANTI-HBC
LABAFBCF	AFB CULTURE, RESPIRATORY FOR CYSTIC FIBROSIS
LABUTPRAN	PROTEIN WITH CREATININE, URINE (RANDOM)
IMGNBONESCAN	NUC BONE SCAN
LABASQ	ACETONE SEMI QUALITATIVE
GIFSIG	FLEXIBLE SIGMOIDOSCOPY
IMGDXHIP1RT	XR HIP 1V RT
IMGDXFT2LT	XR FOOT 2V LT
LABKOHP	KOH / CALCOFLUOR
IMGUSPLE	US FLUID LOCALIZATION
IMGIRABSDRNFG	IR ABSCESS DRAINAGE FLUORO GUIDED
LABBBPCRY	CRYOPRECIPITATE
RT99	RESP - TRACH HIGH FLOW CPAP
IMGUSVULOLT	US VEIN LOWER EXTREMITY LEFT R/O DVT
LABFADA	ADENOSINE DEAMINASE, FLUID
LABHIVQ2	HIV QUANTITATIVE PCR
REF31	REFERRAL TO ENDOCRINOLOGY
IMGCRROF	XR CR READING OUTSIDE FILM
GIUEUS	UPPER ENDOSCOPIC ULTRASOUND (EUS)
LABP20210	PROTHROMBIN 20210A
DIET114	DIET VEGETARIAN
IMGDXHIP1LT	XR HIP 1V LT
IMGMRCP	MR CHOLANGIOGRAM
LABYFT3	T3, FREE
LABMYCPA	MYCOPHENOLIC ACID
OT20	OT - NO SKILLED THERAPY NEEDS
VSC03	VSC ARTERIAL EXAM/ABI\'S
NUR821	TRANSFUSE RBC (DOES NOT ORDER PRODUCT)
NUR820	TRANSFUSE PLT (DOES NOT ORDER PRODUCT)
LABSTOOLC	STOOL CULTURE
RT997	RESP - LUNG PROTECTIVE VENTILATION PROTOCOL
RES5	NON-VIOLENT RESTRAINTS
DIET135	DIET POST SURGICAL - STEP TWO
LABHIVQ2	HIV-1 RNA PCR QUANTITATIVE
SLP20	SLP - NO SKILLED THERAPY NEEDS
LABCMVM	CMV AB IGM
LABHITAB	HEPARIN (HIT) AB
VSC08	VSC RENAL ULTRASOUND
2109371	INTUBATION
LABDVERVP	RESPIRATORY DFA PANEL
OT5	OT SWALLOW ONGOING TREATMENT
LABHCVA	HEPATITIS C AB IGG
IMG11CCP	CAR CATH CORS POSSIBLE
LABDVEHV	HSV/VZV DFA
LAB11071R	MITOCHONDRIAL AB
LABARI	ABO/RH (ARI)
LABPROCT	PROCALCITONIN
LAB11060R	THIAMINE
RT998	RN/RT PERFORM SAFETY SCREEN
LABLEVETL	LEVETIRACETAM LEVEL
IMGDXFL1HRGR	XR FLUORO OVER 1 HOUR WO RADIOLOGIST
LAB11098R	1 25 OH VITAMIN D
IMGDXFLP	PHYSIATRY FLUORO
EKG29	CARDIAC PATCH RHYTHM MONITOR
LABHAVT	ANTI-HAV
RXCUI6926	Mexiletine (Oral)
LABBMT2	BMT PANEL 2
RXCUI20610	Cetirizine (Oral)
RXCUI87636	Fexofenadine (Oral)
PRE1	ASSAULT PRECAUTIONS
PFT52	PULMONARY SIX MINUTE WALK STUDY
LABGLF	GLUCOSE FASTING
2109357	CENTRAL LINE
COD7	DNR/C
IMGCTTAPROF	CT CHEST/ABDOMEN/PELVIS OUTSIDE STUDY FOR REFERENCE ONLY
COD5	DNR/DNE
RXCUI3443	Diltiazem (Intravenous)
RXCUI10582	Thyroxine (Oral)
RXCUI18631	Azithromycin (Intravenous)
RXCUI703	Amiodarone (Intravenous)
RXCUI10454	Thiamine (Oral)
RXCUI2189	Cefoxitin (Intravenous)
RXCUI8163	Phenylephrine (Intravenous)
RXCUI99	6-Aminocaproic Acid (Intravenous)
RXCUI114477	Levetiracetam (Intravenous)
RXCUI7617	Octreotide (Intravenous)
RXCUI11124	Vancomycin (Intravenous)
RXCUI325642	Ertapenem (Intravenous)
RXCUI107044	Rabbit Anti-Human T-Lymphocyte Globulin (Intravenous)
RXCUI6960	Midazolam (Intravenous)
RXCUI8308	Vitamin K 1 (Intravenous)
RXCUI6054	Isoproterenol (Intravenous)
RXCUI4603	Furosemide (Intravenous)
RXCUI6918	Metoprolol (Oral)
RXCUI55018,34322	Dibasic Potassium Phosphate-Potassium Phosphate (Intravenous)
RXCUI15202	Argatroban (Intravenous)
RXCUI29561	Meropenem (Intravenous)
RXCUI1815	Bupivacaine (Nerve Block)
RXCUI7396	Nicardipine (Intravenous)
RXCUI8640	Prednisone (Oral)
RXCUI1815	Bupivacaine (Epidural)
RXCUI4850,6585,8591,9863	Glucose-Magnesium Sulfate-Potassium Chloride-Sodium Chloride (Intravenous)
RXCUI2555	Cisplatin (Intravenous)
RXCUI3264	Dexamethasone (Intravenous)
RXCUI3423	Hydromorphone (Epidural)
RXCUI3992	Epinephrine (Intravenous)
RXCUI236719,235496	Sodium Phosphate, Dibasic-Sodium Phosphate, Monobasic (Intravenous)
RXCUI4603	Furosemide (Oral)
RXCUI7804	Oxycodone (Oral)
RXCUI9863	Sodium Chloride (Intravenous)
RXCUI2551	Ciprofloxacin (Intravenous)
RXCUI4815	Glyburide (Oral)
RXCUI4278	Famotidine (Oral)
RXCUI28439	Lamotrigine (Oral)
RXCUI36676	Sodium Bicarbonate (Intravenous)
RXCUI253182	Regular Insulin, Human (Subcutaneous)
RXCUI5093	Haloperidol (Intravenous)
RXCUI20352	Carvedilol (Oral)
RXCUI7258	Naproxen (Oral)
MED123723	Simvastatin-Ezetimibe (Oral)
MED19483	Calcium Carbonate-Cholecalciferol (Oral)
RXCUI306266	Entecavir (Oral)
RXCUI77492	Tamsulosin (Oral)
MED78668	Albuterol-Ipratropium (Inhalation)
RXCUI275891	Valganciclovir (Oral)
RXCUI26225	Ondansetron (Oral)
RXCUI35619	Rifaximin (Oral)
RXCUI134615	Brimonidine (Both Eyes)
RXCUI36437	Sertraline (Oral)
RXCUI33738	Pioglitazone (Oral)
RXCUI321208	Fondaparinux (Subcutaneous)
RXCUI9997	Spironolactone (Oral)
RXCUI3251	Desmopressin (Oral)
RXCUI2418	Cholecalciferol (Oral)
RXCUI39954	Zinc Sulfate (Oral)
RXCUI37798	Terazosin (Oral)
RXCUI40254	Valproate (Oral)
RXCUI39786	Venlafaxine (Oral)
MED4318	Calcium Chloride-Lactate-Potassium Chloride-Sodium Chloride (Intravenous)
MED9407	Carbidopa-Levodopa (Oral)
RXCUI10154	Succinylcholine (Intravenous)
RXCUI1291	Bacitracin (Topical)
RXCUI4177	Etomidate (Intravenous)
RXCUI72236	Fosphenytoin (Intravenous)
RXCUI3251	Desmopressin (Intravenous)
RXCUI77655	Zoledronic Acid (Intravenous)
RXCUI71535	Vecuronium (Intravenous)
RXCUI11149	Vasopressin (Usp) (Intravenous)
RXCUI142438	Gentamicin Sulfate (Usp) (Intravenous)
RXCUI6851	Methotrexate (Intravenous)
RXCUI9863,11202	Sodium Chloride-Vincristine (Intravenous)
RXCUI10180,10829	Sulfamethoxazole-Trimethoprim (Intravenous)
RXCUI6902	Methylprednisolone (Intravenous)
RXCUI40048	Carboplatin (Intravenous)
RXCUI8183	Phenytoin (Intravenous)
RXCUI341018	Anidulafungin (Intravenous)
RXCUI6813	Methadone (Oral)
RXCUI4053	Erythromycin (Intravenous)
RXCUI6218	Lactulose (Rectal)
RXCUI733	Ampicillin (Intravenous)
RXCUI8814	Epoprostenol (Intravenous)
RXCUI40254	Valproate (Intravenous)
RXCUI1827	Buspirone (Oral)
RXCUI11473	Pamidronate (Intravenous)
RXCUI121191	Rituximab (Intravenous)
RXCUI3639	Doxorubicin (Intravenous)
RXCUI3002	Cyclophosphamide (Intravenous)
RXCUI3041	Cytarabine (Intravenous)
RXCUI4511	Folic Acid (Intravenous)
RXCUI22299	Daptomycin (Intravenous)
RXCUI68149	Mycophenolate Mofetil (Intravenous)
RXCUI281	Acyclovir (Intravenous)
RXCUI6313	Leucovorin (Intravenous)
RXCUI2540,5690	Cilastatin-Imipenem (Intravenous)
RXCUI733,10167	Ampicillin-Sulbactam (Intravenous)
RXCUI3640	Doxycycline (Intravenous)
RXCUI3498,7597	Diphenhydramine-Nystatin (Oral)
RXCUI2191	Ceftazidime (Intravenous)
RXCUI7052	Morphine (Oral)
RXCUI3008	Cyclosporine (Intravenous)
RXCUI121243	Voriconazole (Intravenous)
RXCUI10627	Tobramycin (Intravenous)
RXCUI8787	Propranolol (Oral)
RXCUI2556	Citalopram (Oral)
RXCUI4850,8591,56443,9863	Glucose-Potassium Chloride-Sodium Acetate-Sodium Chloride (Intravenous)
RXCUI4603,4850,8591,56443,9863	Furosemide-Glucose-Potassium Chloride-Sodium Acetate-Sodium Chloride (Intravenous)
RXCUI2105	Carmustine (Intravenous)
RXCUI6878	Methylene Blue (Intravenous)
RXCUI197	Acetylcysteine (Intravenous)
RXCUI746741	Pramipexole (Oral)
RXCUI3638	Doxepin (Oral)
RXCUI6851	Methotrexate (Intrathecal)
RXCUI236594	Amphotericin B Liposomal (Intravenous)
RXCUI51272	Quetiapine (Oral)
RXCUI8591,56443,9863	Potassium Chloride-Sodium Acetate-Sodium Chloride (Intravenous)
RXCUI1272	Aztreonam (Intravenous)
RXCUI4850	Glucose (Intravenous)
RXCUI140108	Caspofungin (Intravenous)
RXCUI19666	Nesiritide (Intravenous)
RXCUI1901	Calcium Chloride (Intravenous)
RXCUI8134	Phenobarbital (Oral)
RXCUI38413	Torsemide (Oral)
RXCUI6902	Methylprednisolone (Oral)
RXCUI4441	Flecainide (Oral)
RXCUI4678	Ganciclovir (Intravenous)
RXCUI56443	Sodium Acetate (Intravenous)
RXCUI426,1091,1908,21032,21579,4278,4850,4919,5340,6033,6308,6536,6585,29261,6837,89905,8156,54987,8591,8737,9671,56443,9863,236719,235496,10524,10898,10962,11115,8308,39937	Alanine-Arginine-Calcium Gluconate-Chromous Chloride-Copper Sulfate-Famotidine-Glucose-Glycine-Histidine-Isoleucine-Leucine-Lysine-Magnesium Sulfate-Manganese Chloride-Methionine-Multivitamin Preparation-Phenylalanine-Potassium Acetate-Potassium Chloride-Proline-Serine-Sodium Acetate-Sodium Chloride-Sodium Phosphate, Dibasic-Sodium Phosphate, Monobasic-Threonine-Tryptophan-Tyrosine-Valine-Vitamin…
RXCUI7242	Naloxone (Intravenous)
RXCUI24909	Ferric Oxide, Saccharated (Intravenous)
RXCUI5553	Hydroxyzine (Oral)
RXCUI9384	Rifampin (Intravenous)
RXCUI6963	Midodrine (Oral)
RXCUI426,1091,1908,21032,21579,4278,4850,4919,5340,6033,6308,6536,6585,29261,6837,89905,8156,54987,8737,253182,9671,56443,9863,236719,235496,10524,10898,10962,11115,8308,39937	Alanine-Arginine-Calcium Gluconate-Chromous Chloride-Copper Sulfate-Famotidine-Glucose-Glycine-Histidine-Isoleucine-Leucine-Lysine-Magnesium Sulfate-Manganese Chloride-Methionine-Multivitamin Preparation-Phenylalanine-Potassium Acetate-Proline-Regular Insulin, Human-Serine-Sodium Acetate-Sodium Chloride-Sodium Phosphate, Dibasic-Sodium Phosphate, Monobasic-Threonine-Tryptophan-Tyrosine-Valine-Vit…
RXCUI4110	Ethambutol (Oral)
RXCUI35302	Sirolimus (Oral)
RXCUI261435	Sodium Ferric Gluconate Complex (Intravenous)
RXCUI3423	Hydromorphone (Oral)
RXCUI33562	Foscarnet (Intravenous)
RXCUI426,1091,1908,21032,21579,4278,4850,4919,5340,6033,6308,6536,6585,29261,6837,89905,8156,54987,8591,8737,253182,9671,56443,9863,236719,235496,10524,10898,10962,11115,8308,39937	Alanine-Arginine-Calcium Gluconate-Chromous Chloride-Copper Sulfate-Famotidine-Glucose-Glycine-Histidine-Isoleucine-Leucine-Lysine-Magnesium Sulfate-Manganese Chloride-Methionine-Multivitamin Preparation-Phenylalanine-Potassium Acetate-Potassium Chloride-Proline-Regular Insulin, Human-Serine-Sodium Acetate-Sodium Chloride-Sodium Phosphate, Dibasic-Sodium Phosphate, Monobasic-Threonine-Tryptophan-…
RXCUI6901	Methylphenidate (Oral)
RXCUI283821	Rasburicase (Intravenous)
RXCUI36676	Sodium Bicarbonate (Oral)
RXCUI2186	Cefotaxime (Intravenous)
RXCUI3247	Desipramine (Oral)
RXCUI10737	Trazodone (Oral)
RXCUI426,1091,1908,4850,4919,5340,6033,6308,6536,6585,6837,89905,8156,54987,8737,9671,56443,9863,236719,235496,10524,10898,10962,11115,8308	Alanine-Arginine-Calcium Gluconate-Glucose-Glycine-Histidine-Isoleucine-Leucine-Lysine-Magnesium Sulfate-Methionine-Multivitamin Preparation-Phenylalanine-Potassium Acetate-Proline-Serine-Sodium Acetate-Sodium Chloride-Sodium Phosphate, Dibasic-Sodium Phosphate, Monobasic-Threonine-Tryptophan-Tyrosine-Valine-Vitamin K 1 (Intravenous)
RXCUI426,1091,1908,21032,21579,4850,4919,5340,6033,6308,6536,6585,29261,6837,89905,8156,8591,8737,253182,9671,9863,236719,235496,10524,10898,10962,11115,8308,39937	Alanine-Arginine-Calcium Gluconate-Chromous Chloride-Copper Sulfate-Glucose-Glycine-Histidine-Isoleucine-Leucine-Lysine-Magnesium Sulfate-Manganese Chloride-Methionine-Multivitamin Preparation-Phenylalanine-Potassium Chloride-Proline-Regular Insulin, Human-Serine-Sodium Chloride-Sodium Phosphate, Dibasic-Sodium Phosphate, Monobasic-Threonine-Tryptophan-Tyrosine-Valine-Vitamin K 1-Zinc Chloride (I…
RXCUI8134	Phenobarbital (Intravenous)
RXCUI1998	Captopril (Oral)
RXCUI8640	Prednisone (Feeding Tube)
LABTES	TESTOSTERONE
RXCUI704	Amitriptyline (Oral)
RXCUI10572	Thyroid (Usp) (Oral)
RXCUI4821	Glipizide (Oral)
RXCUI7980	Penicillin G (Intravenous)
RXCUI2002	Carbamazepine (Oral)
RXCUI62427	Ursodeoxycholate (Oral)
RXCUI319864	Cisatracurium (Intravenous)
RXCUI321988	Escitalopram (Oral)
RXCUI121243	Voriconazole (Oral)
RXCUI10438	Theophylline (Oral)
RXCUI8183	Phenytoin (Oral)
SLP2	SLP EVALUATE AND TREAT
RXCUI384455	Tigecycline (Intravenous)
RXCUI35208	Quinapril (Oral)
RXCUI6038	Isoniazid (Oral)
RXCUI72302	Ropinirole (Oral)
RXCUI426,1091,1908,4850,4919,5340,6033,6308,6536,6585,6837,89905,8156,54987,8737,253182,9671,56443,9863,236719,235496,10524,10898,10962,11115,8308	Alanine-Arginine-Calcium Gluconate-Glucose-Glycine-Histidine-Isoleucine-Leucine-Lysine-Magnesium Sulfate-Methionine-Multivitamin Preparation-Phenylalanine-Potassium Acetate-Proline-Regular Insulin, Human-Serine-Sodium Acetate-Sodium Chloride-Sodium Phosphate, Dibasic-Sodium Phosphate, Monobasic-Threonine-Tryptophan-Tyrosine-Valine-Vitamin K 1 (Intravenous)
RXCUI51272	Quetiapine (Feeding Tube)
RXCUI6585,6628,8591,9863	Magnesium Sulfate-Mannitol-Potassium Chloride-Sodium Chloride (Intravenous)
RXCUI1808	Bumetanide (Intravenous)
RXCUI18867	Benazepril (Oral)
RXCUI10454	Thiamine (Intravenous)
RXCUI32675	Oxybutynin (Oral)
RXCUI32624	Oxcarbazepine (Oral)
RXCUI2193	Ceftriaxone (Intramuscular)
RXCUI1808	Bumetanide (Oral)
RXCUI17128	Lansoprazole (G Tube)
RXCUI2626	Clozapine (Oral)
RXCUI30125	Modafinil (Oral)
RXCUI49276	Doxazosin (Oral)
RXCUI9344	Ribavirin (Inhalation)
RXCUI25789	Glimepiride (Oral)
RXCUI35296	Ramipril (Oral)
MED205894	BICARB DIALY SOLN W-O CA NO.8 K (2 MEQ/L) -MG (1 MEQ/L) HEMODIAL SOLN (CRRT)
RXCUI42351	Lithium Carbonate (Oral)
RXCUI426,1091,1908,4850,4919,5340,6033,6308,6536,6585,6837,8156,54987,8737,9671,56443,9863,236719,235496,10524,10898,10962,11115	Alanine-Arginine-Calcium Gluconate-Glucose-Glycine-Histidine-Isoleucine-Leucine-Lysine-Magnesium Sulfate-Methionine-Phenylalanine-Potassium Acetate-Proline-Serine-Sodium Acetate-Sodium Chloride-Sodium Phosphate, Dibasic-Sodium Phosphate, Monobasic-Threonine-Tryptophan-Tyrosine-Valine (Intravenous)
RXCUI1292,2599,6813,9509,9945	Baclofen-Clonidine-Methadone-Saccharin-Sorbitol (Oral)
RXCUI7393	Niacin (Oral)
RXCUI623400	Lacosamide (Intravenous)
RXCUI89013	Aripiprazole (Oral)
RXCUI52769	Milrinone (Intravenous)
RXCUI42386	Immunoglobulins, Intravenous (Intravenous)
RXCUI4910	Glycerin (Rectal)
RXCUI4462	Fluocinonide (Topical)
RXCUI5521	Hydroxychloroquine (Oral)
RXCUI36676	Sodium Bicarbonate (Injection)
RXCUI8948	Purified Protein Derivative Of Tuberculin (Intradermal)
MED5940	Acetaminophen-Oxycodone (Oral)
RXCUI25025	Finasteride (Oral)
MED540507	INFLUENZA 2009-10 VAC (PF) (FLUZONE) SYRG (FOR AGE > 36 MO)
RXCUI167	Acetazolamide (Oral)
RXCUI253181	Nph Insulin, Human (Subcutaneous)
RXCUI28889	Loratadine (Oral)
RXCUI4337	Fentanyl (Transdermal)
RXCUI1596	Bisacodyl (Oral)
MED2516	Atropine-Diphenoxylate (Oral)
RXCUI114200	Citrate (Intravenous)
RXCUI190376	Linezolid (Intravenous)
RXCUI732	Amphotericin B (Inhalation)
MED78963	Egg Yolk Phospholipids-Glycerin-Safflower Oil-Soybean Oil (Intravenous)
MED94959	Egg Yolk Phospholipids-Glycerin-Soybean Oil (Intravenous)
RXCUI2599	Clonidine (Transdermal)
RXCUI8928	Psyllium (Oral)
RXCUI214688	Magnesium Lactate (Oral)
RXCUI3640	Doxycycline (Oral)
RXCUI620	Amantadine (Oral)
MED92914	Fluticasone-Salmeterol (Inhalation)
RXCUI51428	Insulin, Aspart, Human (Subcutaneous)
MED14859	Glucose-Potassium Chloride-Sodium Chloride (Intravenous)
RXCUI3498	Diphenhydramine (Oral)
RXCUI108118	Mometasone (Nasal)
RXCUI6218	Lactulose (NG Tube)
LABUA	URINALYSIS WITH MICROSCOPIC
LABBLC	BLOOD CULTURE (AEROBIC & ANAEROBIC BOTTLES)
LABPCG3	ISTAT G3+, ARTERIAL
LABARI	ABO/RH (ARI)
LABFK506L	TACROLIMUS (FK506)
PT6	PT ONGOING TREATMENT
LABPT	PROTHROMBIN TIME
LABANER	ANAEROBIC CULTURE
CON364	NSG REFERRAL TO SOCIAL WORK
LABTRFS	TRANSFERRIN SATURATION
LABASI	AB SCREEN (ASI)
IMGDXSPC2	XR SPINE, CERVICAL 2V
OT4	OT SWALLOW EVALUATE AND TREAT
LABANER2	ANAEROBIC CULTURE, SHORT BATTERY
RT97	RESP - WEAN VENTILATOR
LABURIC	URIC ACID, SERUM / PLASMA
IMGDXFL1HRGR	XR FLUORO OVER 1 HOUR WO RADIOLOGIST
LABPCG3O	ISTAT G3+, OTHER
IMGCTA	CT ABDOMEN
IMGCTLLT	CT LOWER EXTREMITY LT
CON302	CONSULT TO SOCIAL WORK
IMGMRHSDX	MR DIAGNOSIS STROKE PROTOCOL
LABUEP	ELECTROLYTE PANEL, URINE WITH CREATININE
IMGDXSH1LT	XR SHOULDER 1V LT
LABBLCTIP	BLOOD CULT - 2ND SET VIA CATHETER
DIET108	DIET RENAL
PRE7	ICH PRECAUTIONS
POC25	POC ISTAT INR AND PROTIME
LABYMPA	MYCOPHENOLIC ACID
IMGDXFEMRT	XR FEMUR RT
LABDHBP	HEPATITIS B DIAGNOSTIC PANEL
IMGDXHIP2RT	XR HIP 2V RT
IMGMRSLWWO	MR L-SPINE WITH AND WITHOUT CONTRAST
LABRESP	RESPIRATORY CULTURE
LABHEPAR	HEPARIN ACTIVITY LEVEL
POC22	POC ISTAT, ARTERIAL BLOOD GASES (G3+)
PATH10	SURGICAL GENERAL
LABTRFN	TRANSFERRIN
CR130	CPM
LABDIC	DIC SCREEN
LABBLCSTK	BLOOD CULT - FIRST SET, VIA PHLEBOTOMY
IMGDXKN3RT	XR KNEE 3V RT
IMGDXAB2	XR ABDOMEN 2V
REF24	REFERRAL TO PULMONARY MEDICINE
LABEB	EBV AB PANEL
LABMYO	MYOGLOBIN, SERUM / PLASMA
SLP7	SLP ONGOING TREATMENT
RT74	RESP - BEDSIDE SPIROMETRY
IMGDXFORRT	XR FOREARM 2V RT
LABUOSM	OSMOLALITY, URINE
IMGUSHEP	US HEPATOMA SURVEY
RT76	RESP - SPUTUM INDUCTION
IMGUSABDD	US ABDOMEN W DUPLEX
LABUSEOSTS	USE ORDER SET FOR LAB TRANSFUSION
CON106	CONSULT TO IR - TUBE DRAIN
LABRBCFOL	FOLATE, RBC
PT9	REHAB ENGINEERING
MED36063	Potassium Chloride-Sodium Chloride (Intravenous)
RXCUI5470	Hydralazine (Intravenous)
RXCUI6313	Leucovorin (Oral)
RXCUI21949	Cyclobenzaprine (Oral)
RXCUI6387	Lidocaine (Topical)
RXCUI435	Albuterol (Inhalation)
RXCUI8591	Potassium Chloride (Feeding Tube)
RXCUI7454	Nitrofurantoin (Oral)
RXCUI6205	Lactobacillus Acidophilus (Oral)
RXCUI28031	Itraconazole (Oral)
RXCUI82003	Docusate (Feeding Tube)
RXCUI10324	Tamoxifen (Oral)
RXCUI190376	Linezolid (Oral)
RXCUI7676	Opium (Oral)
RXCUI8591	Potassium Chloride (G Tube)
RXCUI2101	Carisoprodol (Oral)
RXCUI139462	Moxifloxacin (Intravenous)
RXCUI10600	Timolol (Both Eyes)
RXCUI2356	Chlordiazepoxide (Oral)
RXCUI75635	Eptifibatide (Intravenous)
RXCUI6581	Magnesium Hydroxide (Oral)
RXCUI4316	Felodipine (Oral)
RXCUI6932	Miconazole (Topical)
RXCUI6676	Meclizine (Oral)
RXCUI60212	Atovaquone (Oral)
RXCUI5032	Guaifenesin (Oral)
RXCUI9863	Sodium Chloride (Oral)
RXCUI2231	Cephalexin (Oral)
RXCUI84857	Anastrozole (Oral)
RXCUI6470	Lorazepam (Sublingual)
MED15882	Glucose-Sodium Chloride (Intravenous)
RXCUI6470	Lorazepam (Intramuscular)
RXCUI283838	Darbepoetin Alfa (Subcutaneous)
MED8132	Hydrochlorothiazide-Triamterene (Oral)
MED126066	Calcium Carbonate-Cholecalciferol (Oral)
RXCUI73137	Tirofiban (Intravenous)
RXCUI10865	Tromethamine (Intravenous)
RXCUI4099	Estrogens, Conjugated (Usp) (Oral)
RXCUI18603	Azelastine (Nasal)
RXCUI11248	Vitamin B 12 (Oral)
RXCUI136411	Sildenafil (Oral)
RXCUI214342	Calcium Acetate (Oral)
RXCUI60207	Dorzolamide (Both Eyes)
RXCUI7812	Oxymetazoline (Nasal)
MED200273	Polyethylene Glycol 3350-Potassium Chloride-Sodium Bicarbonate-Sodium Chloride-Sodium Sulfate (Oral)
RXCUI9947	Sotalol (Oral)
RXCUI10355	Temazepam (Oral)
RXCUI42372	Mupirocin (Topical)
RXCUI2062	Carboxymethylcellulose (Both Eyes)
RXCUI37418	Sumatriptan (Subcutaneous)
RXCUI2623	Clotrimazole (Oral)
RXCUI4450	Fluconazole (Oral)
RXCUI5224	Heparin (Hemodialysis)
RXCUI10156	Sucralfate (Oral)
MED116753	Multivitamin Preparation-Zinc Gluconate (Oral)
RXCUI43611	Latanoprost (Both Eyes)
RXCUI139462	Moxifloxacin (Oral)
RXCUI119565	Tolterodine (Oral)
RXCUI7617	Octreotide (Subcutaneous)
RXCUI723	Amoxicillin (Oral)
RXCUI8704	Prochlorperazine (Intravenous)
MED15955	Epinephrine-Lidocaine (Injection)
RXCUI17128	Lansoprazole (Oral)
RXCUI1223	Atropine (Intravenous)
RXCUI8754	Propafenone (Oral)
RXCUI1424	Benztropine (Oral)
RXCUI68139	Rocuronium (Intravenous)
RXCUI6387	Lidocaine (Swish & Spit)
RXCUI9000	Pyridostigmine (Oral)
RXCUI6579	Magnesium Chloride (Oral)
RXCUI4083	Estradiol (Oral)
RXCUI42316	Tacrolimus (NG Tube)
MED14866	Glucose-Potassium Chloride-Sodium Chloride (Intravenous)
RXCUI9524	Sulfasalazine (Oral)
RXCUI20489	Cefpodoxime (Oral)
RXCUI898492	Collagenase Clostridium Histolyticum (Topical)
RXCUI6719	Memantine (Oral)
RXCUI6387	Lidocaine (Transdermal)
RXCUI282446	Posaconazole (Oral)
RXCUI6387	Lidocaine (Nebulization)
MED77989	Aspirin-Dipyridamole (Oral)
RXCUI5492	Hydrocortisone (Topical)
MED82472	Nph Insulin, Human-Regular Insulin, Human (Subcutaneous)
RXCUI1347	Beclomethasone (Inhalation)
RXCUI21212	Clarithromycin (Oral)
RXCUI197	Acetylcysteine (Inhalation)
RXCUI73645	Valacyclovir (Oral)
RXCUI7597	Nystatin (Topical)
RXCUI61381	Olanzapine (Intramuscular)
RXCUI5531	Hetastarch (Intravenous)
RXCUI4018	Ergocalciferol (Oral)
RXCUI10379	Testosterone (Transdermal)
RXCUI161	Acetaminophen (Feeding Tube)
RXCUI8745	Promethazine (Intravenous)
MED16427	Potassium Chloride-Sodium Chloride (Intravenous)
MED208479	Magnesium Oxide-Magnesium Amino Acid Chelate (Oral)
RXCUI593411	Sitagliptin (Oral)
RXCUI114979	Rabeprazole (Oral)
RXCUI22178	Cytomegalovirus Immune Globulin (Intravenous)
RXCUI296	Adenosine (Intravenous)
MED33227	Amoxicillin-Clavulanate (Oral)
RXCUI6468	Loperamide (Oral)
RXCUI9863	Sodium Chloride (Inhalation)
RXCUI358257	Tolvaptan (Oral)
RXCUI1815	Bupivacaine (Injection)
MED540492	SHC TRANSPLANT BEDSIDE MEDS HELP ORDER
RXCUI233698	Dronedarone (Oral)
RXCUI3108	Dapsone (Oral)
RXCUI6835	Methimazole (Oral)
RXCUI17128	Lansoprazole (Feeding Tube)
RXCUI7426	Nimodipine (Oral)
MED854	Bacitracin-Neomycin-Polymyxin B (Topical)
RXCUI85762	Ritonavir (Oral)
RXCUI42954	Vitamin B6 (Oral)
RXCUI27334	Hypromellose (Both Eyes)
RXCUI8013	Pentoxifylline (Oral)
RXCUI6972	Mineral Oil (Rectal)
RXCUI5492	Hydrocortisone (Rectal)
RXCUI183379	Rivastigmine (Oral)
RXCUI3407	Digoxin (Intravenous)
RXCUI10759	Triamcinolone (Topical)
RXCUI8120	Phenazopyridine (Oral)
MED123767	Emtricitabine-Tenofovir Disoproxil (Oral)
RXCUI1256	Azathioprine (Oral)
RXCUI341248	Ezetimibe (Oral)
RXCUI6916	Metolazone (Oral)
RXCUI596205	Ramelteon (Oral)
RXCUI4053	Erythromycin (Oral)
RXCUI2623	Clotrimazole (Topical)
RXCUI6754	Meperidine (Intramuscular)
RXCUI4256	Factor Viia (Intravenous)
RXCUI8745	Promethazine (Oral)
RXCUI167	Acetazolamide (Intravenous)
MED198721	Folic Acid-Multivitamin Preparation-Coenzyme Q10 (Oral)
RXCUI338036	Pegfilgrastim (Subcutaneous)
RXCUI82003	Docusate (NG Tube)
RXCUI283810	Bimatoprost (Both Eyes)
RXCUI7597	Nystatin (Oral)
RXCUI8410	Alteplase (Drain)
RXCUI283809	Travoprost (Ophthalmic)
RXCUI8638	Prednisolone (Both Eyes)
MED208091	Amylases-Endopeptidases-Lipase (Oral)
MED38285	Aluminum Hydroxide-Magnesium Hydroxide-Simethicone (Oral)
RXCUI9793	Silver Sulfadiazine (Topical)
RXCUI6918	Metoprolol (Feeding Tube)
RXCUI1815	Bupivacaine (Subcutaneous)
RXCUI66887	Racepinephrine (Inhalation)
RXCUI407990	Cinacalcet (Oral)
RXCUI321064	Olmesartan (Oral)
RXCUI9344	Ribavirin (Oral)
RXCUI2447	Cholestyramine Resin (Oral)
RXCUI3423	Hydromorphone (Intramuscular)
RXCUI11248	Vitamin B 12 (Intramuscular)
RXCUI10689	Tramadol (Oral)
RXCUI8591	Potassium Chloride (J Tube)
RXCUI89905	Multivitamin Preparation (Feeding Tube)
RXCUI2590	Clobetasol (Topical)
RXCUI4278	Famotidine (Feeding Tube)
RXCUI300195	Tenofovir Disoproxil (Oral)
RXCUI10402	Tetrahydrocannabinol (Oral)
RXCUI3361	Dicyclomine (Oral)
RXCUI5093	Haloperidol (Intramuscular)
MED90841	Camphor-Menthol (Topical)
RXCUI602811	Lactobacillus Rhamnosus Gg (Oral)
RXCUI5781	Indomethacin (Oral)
RXCUI11246	Vitamin A (Oral)
RXCUI3008	Cyclosporine (Both Eyes)
RXCUI8691	Primidone (Oral)
MED206739	Acetaminophen-Hydrocodone (Oral)
RXCUI103	Mercaptopurine (Oral)
RXCUI734064	Desvenlafaxine (Oral)
RXCUI4832	Glucagon (Intravenous)
RXCUI9143	Ranitidine (Oral)
RXCUI8703	Fenofibrate (Oral)
RXCUI6387	Lidocaine (Intradermal)
RXCUI8591	Potassium Chloride (NG Tube)
MED208092	Amylases-Endopeptidases-Lipase (Oral)
RXCUI3008	Cyclosporine (Feeding Tube)
RXCUI5650	Idarubicin (Intravenous)
RXCUI2358	Chlorhexidine (Oral)
RXCUI8745	Promethazine (Intramuscular)
RXCUI39998	Zonisamide (Oral)
RXCUI4457	Flumazenil (Intravenous)
RXCUI19831	Budesonide (Oral)
MED22560	Sulfamethoxazole-Trimethoprim (Oral)
RXCUI2403	Chlorpromazine (Oral)
RXCUI17767	Amlodipine (Feeding Tube)
RXCUI18993	Benzonatate (Oral)
RXCUI2709	Colistin (Inhalation)
MED80259	Diatrizoate-Sodium (Oral)
RXCUI4053	Erythromycin (Both Eyes)
RXCUI314504	Anti-Inhibitor Coagulant Complex (Intravenous)
RXCUI1191	Aspirin (Feeding Tube)
RXCUI82003	Docusate (G Tube)
RXCUI7597	Nystatin (Swish & Spit)
RXCUI6711	Melatonin (Oral)
RXCUI322167	Solifenacin (Oral)
RXCUI35780	Ropivacaine (Subcutaneous)
RXCUI6813	Methadone (Intravenous)
RXCUI7145	Mycophenolic Acid (Oral)
MED15954	Epinephrine-Lidocaine (Injection)
LABVANUNL	VANCOMYCIN SINGLE DAILY DOSE LEVEL
CON377	CONSULT TO PHARMACY
DIET105	DIET LIVER
DIET123	DIET TUBE FEEDING ONLY
LABBFCT	CELL COUNT AND DIFF, FLUID
LABHCLOTI	HOLD CLOT
LABTRXNWI	TRANSFUSION REACTION WORKUP
USEOS	**USE ORDER SET**
LABDVERV	RESPIRATORY DFA PANEL
CON417	CONSULT TO IR
LABCYTGEN	CYTOGENETICS FISH ORDER
IMGDXFEMLT	XR FEMUR LT
LABOSR	OUTSIDE SLIDE REVIEW
LABHMCY	HOMOCYSTEINE TOTAL, PLASMA
LABTBILFR	BILIRUBIN TOTAL AND FRACTIONATED, SERUM
LABFVARZ	VARICELLA ZOSTER VIR. DNA,QUAL
IMGCT3T	CT ANGIO CHEST
IMGCTHSC	CT HEAD C SPINE
LABYFGL	GLUCOSE, FLUID
LABVCUL	VIRAL CULTURE
LABDDIML	D - DIMER (ELISA)
LABUSPG	SPECIFIC GRAVITY, URINE
DIET124	DIET TUBE FEEDING AND MEAL TRAY
LABRESPG	RESPIRATORY CULTURE AND GRAM STAIN
LABFLDH	LDH TOTAL, FLUID
IMGMRP	MR PELVIS
NUR1614	PICC LINE PLACEMENT
IMGUSVULORT	US VEIN LOWER EXTREMITY RIGHT R/O DVT
POC26	POC URINE PREGNANCY
LABISOF	ISOLATOR FUNGUS
LABYPREAL	PREALBUMIN
DIET106	DIET LOW MICROBIAL
IMGIRABSCESSO	IR ABSCESSOGRAM
VSC05	VSC VENOUS ULTRASOUND
LAB11118R	ELASTASE, STOOL
LABWDCS	WOUND CULTURE AND GRAM STAIN, DEEP / SURGICAL / ASP
IMGCTT	CT THORAX
LEG2	LEGAL STATUS: 72 HR HOLD (5150)
NEUR18	INTRA OP NEUROPHYS MONITOR PER HOUR
IMGCATH6	CAR DIAGNOSTIC, CARDIAC CATH
ISO8	CONTACT ISOLATION
IMGCTTAP	CT CHEST ABDOMEN PELVIS
LABFAMY	AMYLASE, FLUID
LABACETA	ACETAMINOPHEN, SERUM
LABAT3	ANTITHROMBIN III
LABAGALA	ASPERGILLUS GALACTOMANNAN
IMGDXPEL3	XR PELVIS 3V
LABFLUAPC	FLU A PCR
LABHAVM	IGM ANTI-HAV
LABDVEVH	HSV/VZ DFA (DIRECT VIRAL EXAM)
LABDDIM	D - DIMER
LABCMVTSI	CMV AB TOTAL SOLID PHASE (GALILEO)
LEG1	LEGAL STATUS: 14 DAY HOLD (5250)
RT98	RESP - MIF AND VITAL CAPACITY
REF32	REFERRAL TO GASTROENTEROLOGY
IMGDXCHPNB	XR CHEST POST NEEDLE BIOPSY
LABRFRPT	REFERENCE REPORT
LABUCRT	CREATININE, URINE (TIMED)
LABCSFTP	PROTEIN TOTAL, CSF
LABPROC	SPECIMEN PROCESSING
LABALKP	ALKALINE PHOSPHATASE TOTAL SERUM/PLASMA
IMGCTTW	CT THORAX W CONTRAST
IMGDXHIP2PRT	HIP 2 VIEWS RIGHT AND PELVIS
CON402	CONSULT TO WOUND/OSTOMY
LABC125	CANCER AG 125
IMGIRBILTBPLM	IR BILIARY TUBE PCMT DE NOVO
LABFTP	PROTEIN TOTAL, FLUID
ISO9	DROPLET ISOLATION
LABYERYTH	ERYTHROPOIETIN
LABYCERU	CERULOPLASMIN
LABPROTC	PROTEIN C ACTIVITY
LABC3	COMPLEMENT C3, SERUM
LAB11020R	EB VIRUS EARLY AG (R+D) IGG
CON310	CONSULT TO MEDICINE
LABPTH	PARATHYROID HORMONE
CON371	CONSULT TO ONCOLOGY
IMGUSROF	US READING OUTSIDE FILM
IMGDXHIP2PLT	HIP 2 VIEWS LEFT AND PELVIS
LABPHME	PH BY METER
LABHITAB	HEPARIN PLATELET FACTOR 4 AB
LABRF	RHUEMATOID FACTOR
CON303	CONSULT TO CARDIOLOGY
IMGMRSF	MR SPINE FULL
IMGDXAN3LT	XR ANKLE 3V LT
LABPTTINH	PTT INHIBITOR SCREEN
IMGCTROF	CT READING OUTSIDE FILM
LABMTXL	METHOTREXATE
LABGIARS	GIARDIA SCREEN
IMGUSTIPS	US TIPS EVALUATION
LABGLNF	GLUCOSE NON-FASTING, SERUM/PLASMA
IMGMRSC	MR C-SPINE
IMGUSAB1L	US ABDOMEN LTD
IMGDXFL1HR	XR FLUORO UP TO 1 HOUR WO RADIOLOGIST
LABUTP	PROTEIN, URINE (TIMED)
CON376	CONSULT TO PLASTIC SURGERY
CON103	CONSULT TO IR - BIOPSY
LABGLOB	GLOBULIN
LABFCR	CREATININE, FLUID
LABAFBSO	AFB SMEAR ONLY
IMGDXAN2LT	XR ANKLE 2V LT
LABCA199	CANCER AG 19-9
IMGDXCH1DRT	XR CHEST 1 VIEW DECUB, RIGHT
REF33	REFERRAL TO HEPATOLOGY
LABURCL	CHLORIDE, URINE (RANDOM)
IMGFLUNLIST	XR FLUORO UNLISTED EXAM
LABACA	ANTI CARDIOLIPIN AB
LABLEGDA	LEGIONELLA CULTURE
CON400	CONSULT TO GASTROENTEROLOGY
RT111	RESP-NASAL CPAP FOR OBSTRUCTIVE SLEEP APNEA
LABFACT8	FACTOR VIII ASSAY
LABAFBC	AFB CULTURE, RESPIRATORY
LAB11124R	COCCI CF
CON317	CONSULT TO NEUROSURGERY SERVICE
CON372	CONSULT TO RADIATION ONCOLOGY
LABCRPLC	CRYPTOCOCCAL AG LATEX, CSF
LABUUNT	UREA NITROGEN, URINE (TIMED)
IMG11CCP	CAR CATH CORS POSSIBLE
CON332	CONSULT TO RHEUMATOLOGY
ISO10	CONTACT AND RESPIRATORY ISOLATION
IMGUSNVUPP	US VEIN UPPER EXTREMITY BILAT R/O DVT
IMGUSPEP	US RENAL ARTERY
LABCRYO	CRYOPROTEIN SEMI - QUANTITATIVE
IMGDXTIBRT	XR TIBIA AND FIBULA RT
LABVSTLC	VIRAL STOOL CULTURE
LAB11023R	EB NUCLEAR AG AB
CON350	CONSULT TO PSYCHIATRY
IMGUSPTV	US PELVIS NON OB W TRANSVAG
IMG2OA	IR ANGIOGRAM OTHER
LABYCOPPR	COPPER, SERUM
LABHGBP	HEMOGLOBIN, PLASMA
LABEP1	ELECTROLYTE PANEL
LABLEID	FACTOR V LEIDEN
LABIGET	TOTAL IGE
CON432	CONSULT TO GYNECOLOGY
IMGUSKID	US KIDNEY SCAN
DIET110	DIET POST GASTRIC SURGERY
LABACTHO	ADRENOCORTICOTROPIC HORMONE (ACTH)
IMGCATH5	CAR CORONARY INTERVENTION
HIMS10	X-RAY/ULTRASOUND REPORT
IMGCTO	CT ORBIT SELLA POST FOSSA TEMP BONE
ECH34	ECHO - 3-DIMENSIONAL ECHO
146539	IMAGING PROCEDURE SCANNED REPORT
LABCHOL	CHOLESTEROL TOTAL, SERUM/PLASMA
PATH12	FLOW CYTOMETRY FOR HEMATOLYMPHOID NEOPLASIA
LABFHV12	HSV 1 AND 2 PCR, NON CSF
REF89	REFERRAL TO ANTICOAG CLINIC
IMGCT3AP	CT ANGIO ABDOMEN PELVIS
LAB11030R	EB VIRAL CAPSID AG IGG AB
LABIGA	IGA, SERUM
RXCUI2358	Chlorhexidine (Topical)
LABRITUX	RITUXAN PANEL
IMGCT3AR	CT ANGIO ABDOMEN RUNOFF
IMGDXHA2RT	XR HAND 2V RT
IMGDXAN2RT	XR ANKLE 2V RT
IMGMRAB	MR ABDOMEN
PATH4	BODY CAVITIES SOURCE
IMGDXFT3RT	XR FOOT 3V RT
IMGCTHFC	CT HEAD, FACIAL BONES & C SPINE
LABUNAT	SODIUM, URINE (TIMED)
LABSTFAT	FAT STAIN, STOOL
REF27	REFERRAL TO NEUROLOGY
LABUALB	ALBUMIN WITH CREATININE, URINE (RANDOM)
REF29	REFERRAL TO CARDIOLOGY
CR132	CAST ROOM UNLISTED
GICOLO	COLONOSCOPY
REF52	REFERRAL TO ORTHOPEDICS
RES4	ADULT (>18 YEARS) BEHAVIORAL RESTRAINT
IMGMRSTWWO	MR T-SPINE WITH AND WITHOUT CONTRAST
REF34	REFERRAL TO IMMUNOLOGY/RHEUMATOLOGY
REF93	REFERRAL TO OTHER
PRE2	SUICIDE PRECAUTIONS
IMGDXHIP1PLT	HIP 1 VIEW LEFT AND PELVIS
LAB11024R	EB VIRAL CAPSID AG IGM AB
LABYA1AS	ALPHA - 1 - ANTITRYPSIN
PFT59	SPIROMETRY
IMGCT3H	CT ANGIO HEAD
IMGDXHA3LT	XR HAND 3V LT
LABHBSQL	ANTI-HBS QUAL
RT100	RESP - INTRAPULMONARY PERCUSSIVE VENTILATION
IMGDXAN3RT	XR ANKLE 3V RT
LABAST	AST, SERUM/PLASMA
LAB11068R	ACE
IMGNPVQ	NUC LUNG V/Q
IMGDXCH1P	XR CHEST 1V PORTABLE
LABIGP	IG PANEL, SERUM
CON333	CONSULT TO NEUROLOGY
LABYSTOSM	OSMOLALITY, STOOL
SLP6	SLP PASSY MUIR VALVE EVALUATE AND TREAT
CON363	NSG REFERRAL TO DIABETES CNS
LABFTRIGA	TRIGLYCERIDES, NON-PLEURAL
IMGCTHWWO	CT HEAD WWO CONTRAST
IMGCTNS	CT NECK
LABPCCG4O	ISTAT CG4, OTHER
CON366	NSG REFERRAL TO FINANCIAL REP
IMGCTTA	CT CHEST ABDOMEN
POC5	POC STOOL - OCCULT BLOOD EXAM (UNIT PERFORMED)
LABTBLYM	T SUBSETS AND B LYMPHOCYTES, BLOOD
IMGDXHA2LT	XR HAND 2V LT
LABROPK	ISOSPORA/CYCLOSPORA SCREEN
CON401	CONSULT TO ARRHYTHMIA RN
LABYMETFF	METANEPHRINES FRACTIONATED FREE, PLASMA
LABCORTS	CORTISOL, POST OP
LABANTIM	ANTI - TPO AB
LAB11234R	VZV TOTAL AND IGM AB PANEL
IMGMRSFWWO	MR SPINE FULL WITH AND WITHOUT CONTRAST
IMGCTNSW	CT NECK W CONTRAST
IMG11AR1	CAR CATH HEART RT 1
LAB11075R	SMOOTH MUSCLE AB
LABFLCR	FREE LIGHT CHAIN RATIO
LABADPCRQ	ADENOVIRUS REAL TIME PCR,QUANTITATIVE
IMGMRSTO	MR STEREOTACTIC ON-CALL
POC18	POC ISTAT, ARTERIAL NA, K, GLUCOSE, HCT, HEMOGLOBIN (EC4)
LABCRPLB	CRYPTOCOCCAL AG LATEX, BLOOD
LAB11242R	VZV QUANT
REF48	REFERRAL TO UROLOGY CLINIC
CON305	CONSULT TO ANESTHESIOLOGY
CON321	CONSULT TO ORTHOPEDICS
NEUR6	EMG AND NERVE CONDUCT STUDIES
LABHV6DNA	HERPES VIRAL 6 DNA QUALITATIVE
IMGDXEL2LT	XR ELBOW 2V LT
LABSTOBGC	OCCULT BLD, GUAIAC, STOOL, COLORECTAL SC.
IMGDXFT2RT	XR FOOT 2V RT
CON315	CONSULT TO ENDOCRINOLOGY
IMGDXEL2RT	XR ELBOW 2V RT
POC23	POC ISTAT, VENOUS BLOOD GASES (G3+)
LABCO2	CO2, SERUM/PLASMA
CON308	CONSULT TO PULMONARY
LABCLACT	LACTIC ACID, CSF
LABTEGCP	THROMBELASTOGRAPH CLOTTING PROFILE
SLP8	SLP PASSY MUIR VALVE ONGOING
LABYHISTU	HISTOPLASMA AG, URINE
LABFTRPL	TRIGLYCERIDES, PLEURAL
LABCSFLD	LDH, CSF
CON345	CONSULT TO HEMATOLOGY
IMGFLSB	XR SMALL BOWEL SERIES
NUR6147	PICC REMOVAL
CON109	CONSULT TO IR - VENOUS ACCESS
PFT54	SPIROMETRY WITH DLCO
CON22	CONSULT TO SPIRITUAL CARE
LABEITC	TRANSFUSION EMERGENCY ISSUE
LABTT	THROMBIN TIME
IMGDXPEL2	XR PELVIS 2V
IMGDXFT3LT	XR FOOT 3V LT
LABFLUAPX	FLU A PCR REFLEX TO 2009 H1N1
LABCRYST	CRYSTAL ANALYSIS, SYNOVIAL FLUID
LABWNVAB	WEST NILE VIRUS AB PANEL, CSF
LABYWNILE	WEST NILE VIRUS AB, IGG AND IGM
LABPROTS	PROTEIN S ACTIVITY
CR100	CERVICAL COLLAR (SOFT)
LABGCCR2	GC MOLECULAR DETECTION
IMGDXWR3LT	XR WRIST 3V LT
LABOLIG	CSF PROTEIN & IMMUNOFIX ELECT.
IMGCT3N	CT ANGIO NECK
CON427	CONSULT TO THORACIC SURGERY
POC15	POC ISTAT, ARTERIAL BLOOD GASES AND LACTATE (CG4)
IMGUSAPPY	US APPENDIX
LABHBPQ	HEPATITIS B PCR QUANTITATIVE
IMGDXCLAVRT	XR CLAVICLE RT
IMGIRCHESTRT	IR CHEST TUBE PCMT W FLUORO RT
CON340	CONSULT TO OPHTHALMOLOGY
LABYBOH	BETA-HYDROXYBUTYRATE
IMGCTPAN	CT PANCREAS
LABNORW	NOROVIRUS ANTIGEN, STOOL EIA
IMGDXWR2LT	XR WRIST 2V LT
CON335	CONSULT TO UROLOGY
LABPROL	PROLACTIN
DIET115	DIET FAT RESTRICTED
LABSYNCT	CELL COUNT AND DIFF, SYNOVIAL FLUID
LAB11069R	ALDOLASE
IMGDXEL3RT	XR ELBOW 3V RT
LABBCRABL	BCR - ABL, BLOOD
IMGFLLP	XR LUMBAR PUNCTURE
IMGMRST	MR T-SPINE
LABANCA	NEUTROPHIL CYTOPLASMA REFLEX AB PANEL
NUR6145	PICC EVALUATION
IMGMRSTOW	MR STEREOTACTIC ON-CALL WITH CONTRAST
IMGDXWR3RT	XR WRIST 3V RT
LABGASBLD	OCCULT BLOOD GASTRIC
CON373	CONSULT TO ENT
RXCUI4511,9863,10454	Folic Acid-Sodium Chloride-Thiamine (Intravenous)
IMGDXCLAVLT	XR CLAVICLE LT
LABCDPLI	COLD AGGLUTININ SCREEN
IMGUSP2	US PELVIS NON OB LTD
DIET117	DIET CALORIE CONTROLLED
LABHBCA	IGM ANTI-HBC
CON318	CONSULT TO VASCULAR
CR101	CERVICAL COLLAR(HARD)
IMGDXWR2RT	XR WRIST 2V RT
CR112	KNEE IMMOBILIZER
IMGUSVUUPLT	US VEIN UPPER EXTREMITY LEFT R/O DVT
REF35	REFERRAL TO INFECTIOUS DISEASE
CON408	CONSULT TO INF DIS IMMUNOCOMP
IMGUSTV	US TRANSVAGINAL
LABYFFATQ	FAT, FECAL QUANTITATIVE
REF90	REFERRAL TO PSYCHIATRY
REF18	REFERRAL TO HEMATOLOGY
LABDVERO	ROTAVIRUS EIA (DIRECT VIRAL EXAM)
RT102	RESP - THERAPY VEST
LABFPARVD	PARVOVIRUS B19 PCR QUALITATIVE REALTIME
PRE16	STERNAL PRECAUTIONS
MED540549	Influenza Virus Vaccine, Inactivated A-California-07-2009 X-179A (H1N1) Strain-Influenza Virus Vaccine, Inactivated A-Victoria-210-2009 X-187 (H3N2) (A-Perth-16-2009) Strain-Influenza Virus Vaccine, Inactivated B-Brisbane-60-2008 Strain (Intramuscular)
MED205894	BICARB DIALYS SOLN NO.8 W-O CA K (2 MEQ/L) -MG (1 MEQ/L) HEMODIAL SOLN
MED203654	Mineral Oil-Petrolatum, White (Both Eyes)
RXCUI4249	Factor Ix (Intravenous)
IMGDXSHUNT1	XR SHUNT SERIES W SKULL 2V CXR 1V ABDO 1V
LABPCEG7O	ISTAT EG7, OTHER
IMGIRGASTPMT	IR GASTROSTOMY CATHETER PLCMT
RXCUI1037042	Dabigatran Etexilate (Oral)
RXCUI1886	Caffeine (Oral)
MED540574	Influenza Virus Vaccine, Inactivated A-California-07-2009 X-179A (H1N1) Strain-Influenza Virus Vaccine, Inactivated A-Victoria-210-2009 X-187 (H3N2) (A-Perth-16-2009) Strain-Influenza Virus Vaccine, Inactivated B-Brisbane-60-2008 Strain (Intramuscular)
MED540744	Mineral Oil-Petrolatum, White (Both Eyes)
MED540702	BLUE FOOD COLORING-FD&C BLUE1 (FEES PROTOCOL)
MED211166	BICARB DIALYS SOLN #16 W/O CA K (4 MEQ/L) -MG (1.5 MEQ/L) HEMODIAL SOLN
CON410	CONSULT TO NEPHROLOGY TRANSPL
LABVD25H	VITAMIN D, 25-HYDROXYVITAMIN
CON357	CONSULT TO TRAUMA-ACUTE CARE SURGERY
OT3	OT SPLINT ONGOING TREATMENT
GIVCE	VIDEO CAPSULE ENDOSCOPY
MED230510	FLU VAC TS 2013-14(36MOS+)(PF) 45 MCG (15 MCG X 3)/0.5 ML IM SYRG
MED540894	INFLUENZA 2013-14 VAC (PF) (FLUZONE) SYRG (FOR AGE >= 36 MO)
MED225803	INFLUENZA 2012-13 VAC (PF) (FLUZONE) SYRG (FOR AGE >= 36 MO)
RXCUI1114195	Rivaroxaban (Oral)
LAB11123R	COCCI CF AB, CSF
ECH15	ECHO - TRANSTHORACIC ECHO +DOPPLER
DIET133	DIET POST SURGICAL - STEP ONE
LABLPD	LIPID PANEL WITH DIRECT LDL
LEG7	LEGAL STATUS: VOLUNTARY
DIET150	DIET FULL LIQUID
LABCDTPCR	C.DIFF TOXIN B GENE, QUAL. REAL-TIME PCR
LABEBPCRQ	EBV PCR QUANTITATIVE
LAB11824R	BUSULFAN
LABCMV	CMV AB IGG
LAB11131R	VORICONAZOLE LEVEL
LABFLGL	GLUCOSE, FLUID
PATH20	NON-GYN CYTOLOGY
LABCMVPQ	CMV DNA PCR QUANT, PLASMA
PT20	PT - NO SKILLED THERAPY NEEDS
IMGFLERCP	ERCPANCREATOGRAM
LABPCACTK	ISTAT ACTIVATED CLOTTING TIME
LABHIVWBL	ANTI-HIV
LABCMVP	CMV DNA PCR QUAL, NON-PLASMA
DIET103	DIET SODIUM RESTRICTED
NUR819	TRANSFUSE FFP (DOES NOT ORDER PRODUCT)
SLP50	SLP FEES SWALLOW EVALUATE AND TREAT
IMGDXABROF	XR ABDOMEN OUTSIDE STUDY FOR REFERENCE ONLY
REF25	REFERRAL TO SURGERY GENERAL
VSC05	VSC VENOUS ULTRASOUND
LABBKVPCU	BK VIRUS PCR, QUANT, URINE
DIET137	DIET NPO AFTER MIDNIGHT FOR SURGERY
ECH29	ECHO - DOBUTAMINE STRESS ECHO
IMG4NA	ANGIOGRAM CEREBRAL
NUR818	TRANSFUSE CRYO (DOES NOT ORDER PRODUCT)
RES4	ADULT (>18 YEARS) VIOLENT RESTRAINT
DIET136	DIET GRAFT VERSUS HOST DISEASE, LOW MICROBIAL
LABDVERVR	RESP DFA PANEL-REFLEX PCR
LAB11049R	NSE
LABSHIV12	RAPID HIV-1/2 ANTIBODY
LABTSHFT4	TSH W/ REFLEX FT4
LABSSBABY	ANTI-LA ANTIBODY
CG08	FISH ANALYSIS,CANCER DIAGNOSIS
LABBKVPC	BK VIRUS PCR, QUANT, PLASMA
LABCKITMU	DETECTION OF C-KIT MUTATIONS
LABMMAS	METHYLMALONIC ACID, SERUM
IMGCTLMP	CT TRIPHASIC LIVER MASS PROTOCOL
LABEBVQP	EBV PCR QUANT, PLASMA
IMGDXFL1HR	XR FLUORO UP TO 1 HOUR WO RADIOLOGIST
2109388	LIMITED ULTRASOUND
LABLACWB	LACTATE, WHOLE BLOOD
RT113	RESP - INDIRECT CALORIMETRY
LABLAMOL	LAMOTRIGINE LEVEL
REF56	REFERRAL TO STANFORD INTERNAL MEDICINE
2109364	PARACENTESIS
REF96	REFERRAL TO INTERVENTIONAL RADIOLOGY
ECH25	ECHO - LIMITED TRANSTHORACIC ECHO
LAB11041R	FREE HEMOGLOBIN
LABTBPCRS	M. TUBERCULOSIS PCR, SPECIMEN
DIET109	DIET LOW FIBER
VSC02	VSC CAROTID VERTEBRAL ARTERY ULTRASOUND
2109372	LACERATION REPAIR
POC31	POC NITRAZINE PAPER FOR PH MEASUREMENT
LAB11136R	HTLV AB
LEG3	LEGAL STATUS: DENIAL OF PATIENT RIGHTS
IMGCTTROF	CT CHEST OUTSIDE STUDY FOR REFERENCE ONLY
IMGUSABROF	US ABDOMEN OUTSIDE STUDY FOR REFERENCE ONLY
IMGCTHROF	CT HEAD OUTSIDE STUDY FOR REFERENCE ONLY
SUP197301	DME ORDER, AMBULATORY
CRP221	ANGIOGRAM CEREBRAL W COILING
2109394	CHEST TUBE
CG05	CHROMOSOME ANALYSIS, CANCER DIAGNOSIS
CON439	NSG REFERRAL TO GERIATRICS
IMGMRHT	MR HEART MORPHOLOGY AND FUNCTION
IMGCTAPROF	CT ABDOMEN/PELVIS OUTSIDE STUDY FOR REFERENCE ONLY
LABCMVIGG	CMV IGG
COD1	DNR/DNI
LABEBVPAN	EPSTEIN-BARR VIRUS AB PANEL
LABVP4	COMP HEPATITIS PANEL
2109368	ARTERIAL LINE
LABSPLAC	SEPSIS PROTOCOL LACTATE
IMGDXCHLP	CHEST 1 VIEW FOR LINE PLACEMENT
LABSTLCX	STOOL CULTURE
LABQFTBG	QUANTIFERON TEST FOR LATENT TB
LABANTIXA	LMWH ACTIVITY BY ANTIXA
LABVCULT	VIRAL CULTURE, TISSUE
LABVCULR	VIRAL CULTURE, RESPIRATORY
LABAPHSA2	ANTI PHOSPHOLIPID AB PANEL
2109357A	CENTRAL LINE GENERAL SURGERY
LABCMVIGM	CMV IGM
RT111	RESP-CPAP/BIPAP FOR OBSTRUCTIVE SLEEP APNEA
LABCMVRO	CMV RULE OUT
LABERUFFP	EMERGENCY RELEASE PLASMA
10335R	HLA - SCREENING C1Q
LABBHB	BETA-HYDROXYBUTYRATE
LABVCUL	VIRAL CULTURE
LABERURBC	EMERGENCY RELEASE RBC
LABEVPCR	ENTEROVIRUS BY PCR
2109357B	CENTRAL LINE SEPTEMBER
LABHSVCSF	HSV DNA PCR QUAL, CSF
LAB12573R	ANCA
10150R	HLA ORDER - SUMMARIES
LABHBSQT	HEP B SURF AB QUANT
LABCMVIGT	CMV IGG (TRANSFUSION)
LABHHV6QT	HHV-6 PCR QUANT
LABHSVZL	HSV/VZV PCR QUAL, LESION
LABVZVIGG	VZ IGG
2109358	LUMBAR PUNCTURE
LABCSMPBM	CANCER SOMATIC MUTATION PNL, BM
10330R	HLA - SCREENING IGG
LABPTEG	TEG, PERIOPERATIVE
LABERUPLT	EMERGENCY RELEASE PLT
DC1	DISCHARGE DIET
NUR700	TRANSFUSE RED BLOOD CELLS
LABPALB	PREALBUMIN
LABCMVQT	CMV DNA PCR QUANT, PLASMA
NUR701	TRANSFUSE PLATELETS
LABORANER	ORTHOPEDIC ANAEROBIC CULTURE
LABPCCH8	ISTAT CR, HCT/HB, CL , BUN, NA, K, GLUCOSE, ICA, TCO2
IMGUSVULOLT	US RADIOLOGY VEIN LOWER EXTREMITY LEFT RULE OUT DVT
DIET127	COMBINATION DIET
IMGUSKID	US RADIOLOGY KIDNEY SCAN
IMGUSVUUPLT	US RADIOLOGY VEIN UPPER EXTREMITY LEFT RULE OUT DVT
LABORSHOR	ORTHOPEDIC CULT MULT SPECIMENS
LABBXTG	BIOPSY/TISSUE WITH GRAM STAIN
IMGFLESO	XR ESOPHAGRAM
IMGDXAB2	ABDOMEN WITH DECUB AND/OR UPRIGHT
LAB12631R	VORICONAZOLE LEVEL
LABDGHBP	DIAG. HEPATITIS B PANEL
LABORAERO	ORTHOPEDIC AEROBIC CULT W/GS
IMGUSVULORT	US RADIOLOGY VEIN LOWER EXTREMITY RIGHT RULE OUT DVT
CON468	CONSULT TO HEART FAILURE CNS
NUR702	TRANSFUSE FRESH FROZEN PLASMA
RXCUI69749	Valsartan (Oral)
MED93483	Hydrochlorothiazide-Losartan (Oral)
LABHFP	HEPATIC FUNCTION PANEL A
DIET107	DIET LOW SODIUM LOW CHOLESTEROL LOW SAT FAT
ISO11	CONTACT AND DROPLET ISOLATION
RXCUI4179	Etoposide (Intravenous)
RXCUI4053	Erythromycin (Right Eye)
RXCUI7512	Norepinephrine (Intravenous)
IMGCTLRT	CT LOWER EXTREMITY RT
IMGIRIVCPMT	IR IVC FILTER PLACEMENT
RXCUI426,1091,1908,21032,21579,4850,4919,5340,6033,6308,6536,6585,29261,6837,89905,8156,8591,8737,9671,56443,9863,236719,235496,10524,10898,10962,11115,8308,39937	Alanine-Arginine-Calcium Gluconate-Chromous Chloride-Copper Sulfate-Glucose-Glycine-Histidine-Isoleucine-Leucine-Lysine-Magnesium Sulfate-Manganese Chloride-Methionine-Multivitamin Preparation-Phenylalanine-Potassium Chloride-Proline-Serine-Sodium Acetate-Sodium Chloride-Sodium Phosphate, Dibasic-Sodium Phosphate, Monobasic-Threonine-Tryptophan-Tyrosine-Valine-Vitamin K 1-Zinc Chloride (Intraveno…
RXCUI140587	Celecoxib (Oral)
LABALT	ALT, SERUM/PLASMA
LABFADAG	ADENOVIRUS AG, STOOL
IMGDXSPTL	XR SPINE, THORACOLUMBAR, 2V AP LAT
RXCUI6130	Ketamine (Intravenous)
RXCUI31555	Nebivolol (Oral)
RXCUI5492	Hydrocortisone (Oral)
RXCUI68149	Mycophenolate Mofetil (Oral)
RXCUI6628	Mannitol (Intravenous)
IMGIRTRANSJUG	IR TRANSJUGULAR LIVER BIOPSY
RXCUI7233	Nafcillin (Intravenous)
RXCUI42463	Pravastatin (Oral)
RXCUI38404	Topiramate (Oral)
RXCUI3264,4850,26225	Dexamethasone-Glucose-Ondansetron (Intravenous)
IMGMRSTL	MR T-SPINE AND L-SPINE
ECH30	ECHO - EXERCISE STRESS ECHO
RXCUI8638	Prednisolone (Left Eye)
RXCUI2709	Colistin (Intravenous)
10290R	HLA - TYPING
RXCUI19831	Budesonide (Inhalation)
IMGFLERCPS	XR ERCP W SPHICTEROTOMY, BILIARY AND PANCREAS
LABCZPL	CARBAMAZEPINE, SERUM
RT105	RESP - TRACHEOSTOMY WEAN/DECANNULATION PROTOCOL
RXCUI4053	Erythromycin (Left Eye)
LABGNTPOL	GENTAMICIN PEAK LEVEL
RXCUI2193	Ceftriaxone (Intravenous)
RXCUI4511,4850,89905,10454,8308	Folic Acid-Glucose-Multivitamin Preparation-Thiamine-Vitamin K 1 (Intravenous)
RT79	RESP - BRONCHOSCOPY, FLEXIBLE FIBEROPTIC
RXCUI11124	Vancomycin (Oral)
RXCUI187832	Pregabalin (Oral)
RXCUI6703	Megestrol (Oral)
RXCUI3992	Epinephrine (Topical)
LABYPTHRP	PTH-RELATED PEPTIDE, PLASMA
LABHEPAR	HEPARIN, UNFRACTIONATED, ANTI XA
IMGUSNVLOW	US RADIOLOGY VEIN LOWER EXTREMITY BILATERAL RULE OUT DVT
RXCUI358255	Aprepitant (Intravenous)
MED90206	Sodium Phosphate, Dibasic-Sodium Phosphate, Monobasic (Rectal)
MED225590	Albuterol-Ipratropium (Inhalation)
RXCUI3008	Cyclosporine (Oral)
RXCUI3418	Dihydroergotamine (Intravenous)
RXCUI161	Acetaminophen (Intravenous)
RXCUI196102	Basiliximab (Intravenous)
RT81	RESP - PEAK EXPIRATORY FLOW
RXCUI68442	Filgrastim (Subcutaneous)
RXCUI613391	Prasugrel (Oral)
IMGIRDIALRT	IR DIALYSIS CATH DUAL LUMEN RT
RXCUI11256	Vitamin E (Oral)
RXCUI623400	Lacosamide (Oral)
MED114467	Buprenorphine-Naloxone (Sublingual)
RXCUI10582	Thyroxine (Intravenous)
RXCUI4511,89905,9863,10454,8308	Folic Acid-Multivitamin Preparation-Sodium Chloride-Thiamine-Vitamin K 1 (Intravenous)
CON319	CONSULT TO ICU
RXCUI36676	Sodium Bicarbonate (CRRT)
IMGDXCHROF	XR CHEST OUTSIDE STUDY FOR REFERENCE ONLY
IMGCTSXO	CT STEREOTACTIC ON CALL
IMGCTAROF	CT ABDOMEN OUTSIDE STUDY FOR REFERENCE ONLY
RXCUI7531	Nortriptyline (Oral)
LABADVQT	ADENOVIRUS DNA PCR QUANT
CON379	CONSULT TO HEPATOLOGY
MED34505	Acetaminophen-Hydrocodone (Oral)
RXCUI6387	Lidocaine (Intranasal)
RXCUI426,1091,4850,4919,5340,6033,6308,6536,6585,6837,89905,8156,54987,8737,9671,56443,9863,236719,235496,10524,10898,10962,11115,8308	Alanine-Arginine-Glucose-Glycine-Histidine-Isoleucine-Leucine-Lysine-Magnesium Sulfate-Methionine-Multivitamin Preparation-Phenylalanine-Potassium Acetate-Proline-Serine-Sodium Acetate-Sodium Chloride-Sodium Phosphate, Dibasic-Sodium Phosphate, Monobasic-Threonine-Tryptophan-Tyrosine-Valine-Vitamin K 1 (Intravenous)
RXCUI20481	Cefepime (Intravenous)
RXCUI253182	Regular Insulin, Human (Intravenous)
REF94	REFERRAL TO PHYSICAL THERAPY
RXCUI3827	Enalapril (Oral)
IMGMRSCWWO	MR C-SPINE WITH AND WITHOUT CONTRAST
IMGMRSROF	MR C, T, OR L-SPINE OUTSIDE STUDY FOR REFERENCE ONLY
IMGMRHROF	MR HEAD OUTSIDE STUDY FOR REFERENCE ONLY
RXCUI426,1091,1908,21032,21579,4850,4919,5340,6033,6308,6536,6585,29261,6837,89905,8156,54987,8591,8737,253182,9671,9863,236719,235496,10524,10898,10962,11115,8308,39937	Alanine-Arginine-Calcium Gluconate-Chromous Chloride-Copper Sulfate-Glucose-Glycine-Histidine-Isoleucine-Leucine-Lysine-Magnesium Sulfate-Manganese Chloride-Methionine-Multivitamin Preparation-Phenylalanine-Potassium Acetate-Potassium Chloride-Proline-Regular Insulin, Human-Serine-Sodium Chloride-Sodium Phosphate, Dibasic-Sodium Phosphate, Monobasic-Threonine-Tryptophan-Tyrosine-Valine-Vitamin K …
RXCUI25480	Gabapentin (Feeding Tube)
RXCUI260101	Oseltamivir (Oral)
RXCUI29899	Methylnaltrexone (Subcutaneous)
MED540602	CUSTOM INV - SIMPLE
PATH16	BONE MARROW BIOPSY, ASPIRATE
RXCUI6470	Lorazepam (Oral)
RXCUI115698	Ziprasidone (Oral)
RXCUI6387	Lidocaine (Subcutaneous)
RXCUI8825	Protamine Sulfate (Usp) (Intravenous)
MED204238	Acellular Pertussis Vaccine-Diphtheria Toxoid Vaccine-Tetanus Toxoid Vaccine (Intramuscular)
RXCUI19831	Budesonide (Both Nostrils)
REF41	REFERRAL TO RENAL/NEPHROLOGY
RXCUI197,6218,6972,11295	Acetylcysteine-Lactulose-Mineral Oil-Water (Rectal)
RXCUI426,1091,1908,21032,21579,4850,4919,5340,6033,6308,6536,6585,29261,6837,8156,54987,8737,9671,56443,9863,236719,235496,10524,10898,10962,11115,39937	Alanine-Arginine-Calcium Gluconate-Chromous Chloride-Copper Sulfate-Glucose-Glycine-Histidine-Isoleucine-Leucine-Lysine-Magnesium Sulfate-Manganese Chloride-Methionine-Phenylalanine-Potassium Acetate-Proline-Serine-Sodium Acetate-Sodium Chloride-Sodium Phosphate, Dibasic-Sodium Phosphate, Monobasic-Threonine-Tryptophan-Tyrosine-Valine-Zinc Chloride (Intravenous)
RXCUI1815,4337,9863	Bupivacaine-Fentanyl-Sodium Chloride (Epidural)
RXCUI48937	Dexmedetomidine (Intravenous)
MED229690	SODIUM GLYCEROPHOSPHATE 1 MMOL/ML IV SOLN
LABRESPCR	RESPIRATORY VIRUS PCR PANEL
RXCUI6185	Labetalol (Oral)
LABPB	PHENOBARBITAL LEVEL
IMGDXELROF	XR LOWER EXTREMITY OUTSIDE STUDY FOR REFERENCE ONLY
RXCUI426,1091,1908,21032,21579,4850,4919,5340,6033,6308,6536,6585,29261,6837,89905,8156,54987,8737,253182,9671,56443,9863,236719,235496,10524,10898,10962,11115,8308,39937	Alanine-Arginine-Calcium Gluconate-Chromous Chloride-Copper Sulfate-Glucose-Glycine-Histidine-Isoleucine-Leucine-Lysine-Magnesium Sulfate-Manganese Chloride-Methionine-Multivitamin Preparation-Phenylalanine-Potassium Acetate-Proline-Regular Insulin, Human-Serine-Sodium Acetate-Sodium Chloride-Sodium Phosphate, Dibasic-Sodium Phosphate, Monobasic-Threonine-Tryptophan-Tyrosine-Valine-Vitamin K 1-Zi…
RXCUI1894	Calcitriol (Oral)
IMGDXHIP1PRT	HIP 1 VIEW RIGHT AND PELVIS

## Sheet: 610 Order Sets
Order Set Name
ED PNEUMONIA
ED AMI-STEMI PROTOCOL
ED SHORTNESS OF BREATH
ED ABDOMINAL PAIN
ED GI BLEED
ED VAGINAL BLEEDING/INFECTION
ED TRAUMA
RETIRED ED PELVIC/HIP LOWER EXTREMITY INJURY/PAIN
ED UPPER EXTREMITY INJURY/PAIN
ED BACK PAIN
ED LACERATION
ED CELLULITIS/ABSCESS
ED FEVER/NEUTROPENIA
RETIRED ED FEVER/NEUTROPENIA
ED SEPTIC SHOCK
ED SEPSIS PROTOCOL
ED ALLERGIC REACTION
ED PSYCH/DRUG PROBLEM
ED ETOH/ALTERED MENTAL STATUS
RETIRED ED HYPERGLYCEMIA/DKA
ED GENERAL COMPLAINT
ED SEIZURE TREATMENT
RETIRED ED NEURO COMPLAINTS/HA
PED ED ANAPHYLAXIS-ALLERGIC REACTION
PED ED ASTHMA
PED ED BRONCHIOLITIS
PED ED DKA
PED ED FEVER
RETIRED PED ED CLOSED HEAD INJURY CONCUSSION
PED ED PSYCHIATRIC EVALUATION
RETIRED PED ED NURSING ONCOLOGY WITH FEVER AND (POSSIBLE) NEUTROPENIA
PED ED SICKLE CELL FEVER
RETIRED PED ED NURSING BONE MARROW TRANSPLANT FEVER PROTOCOL
NURSING TRIAGE VAGINAL COMPLAINT PROTOCOL
NURSING TRIAGE CARDIAC COMPLAINTS PROTOCOL
NURSING TRIAGE COPD PROTOCOL
NURSING TRIAGE EXTREMITY DEFORMITY PROTOCOL
NURSING TRIAGE SUICIDAL/HOMICIDAL COMPLAINTS PROTOCOL
NURSING TRIAGE URINARY TRACT INFECTION PROTOCOL
NURSING TRIAGE WOUND CARE PROTOCOL
NURSING TRIAGE ABDOMINAL PAIN PROTOCOL
RETIRED IP OPH OPHTHAMOLOGY ADMIT
RETIRED IP OPH OCULOPLASTIC PREOP
RETIRED IP OPH CATARACT POSTOP
RETIRED IP OPH OPHTHALMIC POSTOP
RETIRED IP OPH RETINA POSTOP
RETIRED IP OPH RETINA PREOP RIGHT EYE
RETIRED IP OPH GLAUCOMA POSTOP
IP PSY PSYCHIATRY INPATIENT ADMIT
RETIRED IP PSY EMERGENCY PSYCHIATRY
IP ASC PSY ECT
RETIRED IP PSY ETOH AND OPIATE WITHDRAWAL
RETIRED IP PSY SUICIDALITY DEPRESSION
RETIRED IP PSY EATING DISORDER
RETIRED IP PSY GERO DEMENTIA
IP PAI EPIDURAL ANALGESIA POSTOP
IP PAI INTRATHECAL CHRONIC PAIN ADMIT
IP PAI PERIPHERAL NERVE CATHETER/REGIONAL ANALGESIA ADMIT
IP PAI SCIPP CHRONIC PAIN ADMIT
RETIRE IP PAI KETAMINE ORAL
RETIRE IP PAI INTRATHECAL BACLOFEN ADMIN
RETIRE IP PAI INTRATHECAL / EPIDURAL CLONIDINE ADMIN
IP PAI KETAMINE IV
ANE PACU (OUTPATIENT)
ANE PACU (INPATIENT)
IP ANE PED ANESTHESIA POSTOP
IP ANE PED ANESTHESIA PREOP
RETIRE IP SUR COLECTOMY AMB PREOP
IP SUR COLON/RECTAL/SMALL BOWEL RESECTION POSTOP
IP SUR COLECTOMY PREOP
IP SUR ANO RECTAL SURGERY POSTOP
RETIRE IP SUR CHOLECYSTECTOMY AMB PREOP
IP SUR CHOLECYSTECTOMY POSTOP
IP CAPR 23 HOUR CARE
IP GU GENERAL ADMIT
IP GU GENERAL PREOP
IP GU MINOR PROCEDURE PRE/POSTOP
IP GU RADICAL CYSTECTOMY POSTOP
IP GU RADICAL PROSTATECTOMY POSTOP
IP GU RETROPERITONEAL LYMPH NODE DISSECTION POSTOP
IP GU STONE PROCEDURE POSTOP
IP GU TURP/TURBT POSTOP
IP GU NEPHRECTOMY POSTOP
IP MED UTI/PYELONEPHRITIS
IP MED SEPSIS
IP MED PANCREATITIS (ACUTE)
RETIRED IP MED EDEMA DIAGNOSTIC
IP MED GI BLEED LOWER
IP MED GI BLEED UPPER
IP MED GENERAL ADMIT
IP MED FEVER DIAGNOSTIC
IP MED DYSLIPIDEMIA
RETIRED IP MED DKA/HHS
IP MED COPD
IP MED PNEUMONIA
IP MED CHEST PAIN
IP MED ALCOHOL WITHDRAWAL
IP MED ACUTE RENAL FAILURE
IP MED ASTHMA
IP MED COMFORT CARE
RETIRED IP MED CHRONIC KIDNEY DISEASE
IP GYN-ONC PREOP
IP GYN EXLAP/TAH/BSO GENERAL
IP GYN-ONC LAPAROSCOPY POSTOP
IP GYN-ONC TOTAL I/S HYSTERECTOMY/BSO/LND POSTOP
IP GYN-ONC BOWEL OBSTRUCTION
IP GYN VAGINAL SURGERY
IP GYN GENERAL POSTOP
NURSING TRIAGE HIP FRACTURE SYMPTOMS PROTOCOL
ED URI/PHARYNGITIS-ENT ABSCESS
ED RAPID SEQUENCE INDUCTION INTUBATION
IP/ED STROKE CODE
ED PROCEDURAL SEDATION MEDS
ED CHEST PAIN
IP PLS GENERAL POSTOP
IP PLS GENERAL PREOP
IP PLS OUTPT PROCEDURE PRE/POSTOP
IP VAS GENERAL ADMIT
IP VAS GENERAL POSTOP
IP VAS GENERAL PREOP
RETIRED IP VAS VASCULAR RECONSTRUCTION POSTOP
RETIRED IP VAS CAROTID ENDARTERECTOMY POSTOP
RETIRED IP VAS AAA REPAIR POSTOP
RETIRE IP VAS AAA REPAIR STEP DOWN TRANSFER
RETIRED IP VAS CAROTID ENDARTERECTOMY STEP DOWN
IP NEU ICU ADMIT
IP NEU GENERAL WARD ADMIT
IP NEU ICU INTRACEREBRAL HEMORRHAGE
IP NEU HYPOTHERMIA AFTER CARDIAC ARREST PROTOCOL
IP NEU STROKE ISCHEMIC ELEVATED ICP
IP NEU STROKE ISCHEMIC STEPDOWN TRANSFER
IP NEU ICU TRAUMATIC BRAIN INJURY PROTOCOL
IP RAD NEURORADIOLOGY POST-PROCEDURE
RETIRED IP ICU HEPARIN INFUSION - STROKE
IP GEN LOW INTENSITY HEPARIN - MI/AFIB
IP SUR TRAUMA SURGICAL INTERVENTION
IP SUR APPENDICITIS ADMISSION
IP SUR APPENDECTOMY POSTOP
IP ICU ACUTE PANCREATITIS
IP SUR ACUTE PANCREATITIS ADMIT
IP ICU GI BLEED
IP SUR GENERAL PREOP
IP SUR OR GENERAL POSTOP
IP SUR GENERAL ADMIT
IP ICU SUR/TRAUMA ADMIT
RETIRED IP ENT ACOUSTIC NEUROMA
IP PAMF ENT POSTOP
IP ENT GENERAL ADMISSION
IP ENT GENERAL POSTOP
IP ENT HEAD AND NECK POSTOP
IP ENT - HEAD AND NECK ADMISSION-PREOP
IP RAD NEURORADIOLOGY PRE-PROCEDURE
IP RAD INTERVENTIONAL RADIOLOGY LUNG BIOPSY POST PROCEDURE
IP RAD IR CATH ANGIO POST PROCEDURE
IP RAD CARDIOVASCULAR PRE-PROCEDURE
IP RAD INTERVENTIONAL RADIOLOGY POSTOP (SAME DAY DISCHARGE)
IP RAD VENOUS THROMBOLYSIS
IP RAD ARTERIAL THROMBOLYSIS
IP RAD INTERVENTIONAL RADIOLOGY PRE-PROCEDURE
IP SUR ESOPHAGECTOMY POSTOP
IP SUR GASTRECTOMY POSTOP
IP SUR HEPATECTOMY POSTOP
IP SUR PANCREATECTOMY POSTOP
IP SUR BREAST PROCEDURES POSTOP
RETIRED IP MED ETOH INTOXICATION
IP MED SOCIAL ADMISSION
IP MED CELLULITIS
RETIRED IP MED BACK PAIN
IP MED ALLERGIC REACTION
IP MED SYNCOPE
IP MED DRUG OVERDOSE
IP MED ABDOMINAL PAIN
IP CAR GENERAL ADMIT
IP CAR HEART TRANSPLANT EVALUATION
IP CAR ATRIAL FIBRILLATION CONVERSION
IP CAR EPS/ABLATION (POST-PROCEDURE)
IP CAR ICD/PACEMAKER IMPLANT(PRE-PROCEDURE)
IP CAR ICD/PACEMAKER IMPLANT (POST-PROCEDURE)
IP CAR EPS/ABLATION (PRE-PROCEDURE)
IP PULM RH CATH POST
RETIRE IP CAR CAROTID INTERVENTION ADMIT
IP CAR ACUTE MI/STEMI ADMIT
IP TRS LUNG/HEART-LUNG TRANSPLANT TRANSFER
IP CAR UNSTABLE ANGINA/NSTEMI ADMIT
IP CAR CHEST PAIN LOW RISK ADMIT
IP PULM RH CATH PREOP
IP ORT HIP FRACTURE POSTOP
IP ORT HIP FRACTURE ADMIT
IP ORT TUMOR POSTOP
IP ORT SPINAL FUSION POSTOP
IP ORT SPORTS ORTHO/REHAB POSTOP
IP ORT TRAUMA
IP ORT REPLANT
IP ORT TOTAL JOINT REPLACEMENT
IP ORT TOTAL SHOULDER
IP ICU COPD
IP ICU PNEUMONIA
IP ICU SEPSIS MANAGEMENT
IP ICU/CCU GENERAL ADMIT
RETIRED IP ICU DKA/HHS
RETIRED IP ICU DVT PULMONARY EMBOLISM
IP GEN INSULIN INFUSION ICU
IP TRS KIDNEY AND/OR PANCREAS RECIPIENT POSTOP
IP TRS LIVER TRANSPLANT EVAL MOTC
IP TRS LIVER TRANSPLANT POSTOP
IP TRS KIDNEY TRANSPLANT BIOPSY POSTOP
IP TRS LIVER TRANSPLANT PREOP
IP GEN ABDOMINAL PAIN
IP GEN ANEMIA (SHORT SET)
IP GEN CONSTIPATION
IP GEN DELIRIUM
IP GEN DYSPNEA
IP GEN FEVER DIAGNOSTIC
IP GEN HYPERCALCEMIA DIAGNOSTIC
IP/ED GEN HYPERKALEMIA THERAPY
IP ELECTROLYTE REPLACEMENT SCALES
IP GEN CHEST PAIN DIAGNOSTIC
IP GEN VOMITING/DIARRHEA
IP GEN BRONCHOSCOPY PRE PROCEDURE
IP GEN HEPARIN INFUSION FOR DVT/PE
IP GI ENDOSCOPY PRE/POSTOP PROCEDURE
IP PAI PATIENT CONTROLLED ANALGESIA (PCA)
CDU DEHYDRATION OBSERVATION
CDU DIVERTICULITIS OBSERVATION
CDU HYPOGLYCEMIA OBSERVATION
CDU PYELONEPHRITIS OBSERVATION
CDU KIDNEY STONE OBSERVATION
CDU VERTIGO OBSERVATION
CDU HYPEREMESIS GRAVIDARUM OBSERVATION
CDU TOXICOLOGIC INGESTION
CDU SEIZURES OBSERVATION
CDU CLOSED HEAD INJURY OBSERVATION
CDU SYNCOPE OBSERVATION
CDU CELLULITIS OBSERVATION
CDU ASTHMA OBSERVATION
CDU ABDOMINAL PAIN OBSERVATION
CDU CHEST PAIN OBSERVATION
CDU GENERAL PROTOCOL OBSERVATION
CDU VENOUS THROMBOEMBOLIC DISEASE OBSERVATION
CDU ALLERGIC REACTION OBSERVATON
CDU PNEUMONIA OBSERVATION
RETIRED IP SUR PANCREATITIS STEPDOWN TRANSFER
IP PLS BREAST RECONSTRUCT UNILAT/BILATERAL FREE TRAM FLAP
IP CTS ICU CARDIAC SURG POSTOP
IP CTS ESOPHAGECTOMY POSTOP
IP CTS ESOPHAGECTOMY STEPDOWN POSTOP
IP CTS LUNG RESECTION POSTOP
IP NSR ICU NEUROSURGERY ORDERS
IP TRS LUNG,HEART-LUNG TRANSPLANT PREOP
IP TRS LUNG, HEART-LUNG TRANSPLANTATION POSTOP
IP TRS HEART TRANSPLANT PREOP
RETIRE IP RAD IR BODY - MISC NONVASCULAR
RETIRE IP RAD IR BODY - DIALYSIS FISTULA OR GRAFT - INTERVENTIONAL
RETIRE IP RAD IR BODY - ANGIOGRAPHY
RETIRE IP RAD IR BODY - VENOGRAPHY
RETIRE IP RAD IR BODY - BIOPSY
RETIRE IP RAD IR BODY - GU NON VASCULAR
RETIRE IP RAD IR BODY - LIVER BILIARY - NON VASCULAR
RETIRE IP RAD IR BODY - VENOUS - INTERVENTIONAL
RETIRE IP RAD IR BODY - CHEST- NON VASCULAR
RETIRE IP RAD IR BODY - LINE
RETIRE IP RAD IR BODY- G OR GJ TUBES - NON VASCULAR
IP REN TRANSFUSION FOR DIALYSIS
IP ID HIV/AIDS CHRONIC DIAGNOSIS
IP ID HIV/AIDS NEW DIAGNOSIS
IP MED LIVER TRANSPLANT EVALUATION
RETIRED IP MED ENDOCARDITIS
IP/ED GENERAL TRANSFUSION
RETIRED IP LAB TRANSFUSION SERVICE, SPECIAL NEEDS
RETIRED IP LAB TRANSFUSION SERVICE, COMPREHENSIVE
RETIRED IP GEN ADVANCEMENT OF DIET
RETIRED IP MED SUSPECTED NECROTIZING FASCIITIS
IP ONC TUMOR LYSIS SYNDROME TREATMENT
IP ONC HYPERCALCEMIA
IP ONC SPINAL CORD COMPRESSION
CDU HEADACHE OBSERVATION
CDU GASTROENTERITIS OBSERVATION
IP ID PULMONARY NODULES DIAGNOSTIC(INFECTIOUS CAUSES)
RETIRED IP MED COCCIDIOMYCOSIS DIAGNOSTIC
IP ID MYOCARDITIS DIAGNOSTIC (INFECTIOUS CAUSES)
IP ID TUBERCULOSIS THERAPY
IP ID ACUTE ENCEPHALITIS
IP ANE ANESTHESIA PREOP
IP NEU ICU STATUS EPILEPTICUS
IP NEU SHIVERING PROTOCOL
IP/ED NEU TPA ALTEPLASE PROTOCOL
IP GEN PRE-BEDSIDE PROCEDURE ORDERS
IP POST-PROCEDURE ORDERS THORACENTESIS
IP RAD IR BODY PRE PROCEDURE
IP POST-PROCEDURE ORDERS ARTHROCENTESIS
IP POST PROCEDURE ORDERS PARACENTESIS
IP POST PROCEDURE ORDERS LUMBAR PUNCTURE
RETIRED IP NEU AUTOIMMUNE/INFLAMMATORY
IP NEU LUMBAR PUNCTURE
IP GEN VTE PROPHYLAXIS
IP BMT ALLOGENEIC READMISSION
IP BMT AUTOLOGOUS READMISSION ORDERS
IP BMT READMISSION FOR NON-MYELOABLATIVE TRANSPLANT
IP MED CYSTIC FIBROSIS ADMIT
IP GEN NEUTROPENIC FEVERS
IP NSG WOUND CARE
RETIRED IP ADMIT BED/ISOLATION/PRECAUTIONS
ED CONSULTS
IP PICC LINE PLACEMENT / EXCHANGE
IP LAB SPECIMEN TESTING, PERICARDIAL FLUID
IP LAB SPECIMEN TESTING, PERITONEAL FLUID
IP LAB SPECIMEN TESTING, SYNOVIAL FLUID
IP LAB SPECIMEN TESTING, URINE
IP LAB SPECIMEN TESTING, STOOL
IP LAB SPECIMEN TESTING, RESPIRATORY SECRETIONS
IP LAB SPECIMEN TESTING, CSF
IP LAB SPECIMEN TESTING, BONE MARROW
IP LAB SPECIMEN TESTING, BLOOD CULTURE - INFECTIOUS AGENT DETECTION
RADIOLOGY CONTRAST DYE PREMEDICATION
IP GENERAL DISCHARGE ORDER SET
IP LAB SPECIMEN TESTING, CSF SHUNT FLUID
IP ICU ADULT ORGAN DONOR ORDERS (GREATER THAN 40KG)
DRUG DESENSITIZATION PROTOCOL
RETIRED IP ICU SEDATION VACATION
IP SUR DAY OF SURGERY ORDERS
NURSING TRIAGE FEVER PROTOCOL
NURSING TRIAGE FLANK PAIN PROTOCOL
NURSING TRIAGE GASTROINTESTINAL BLEEDING, SYMPTOMS OF PROTOCOL
NURSING TRIAGE HYPOGLYCEMIA PROTOCOL
NURSING TRIAGE NAUSEA/VOMITING PROTOCOL
NURSING TRIAGE OVERDOSE PROTOCOL
RETIRED PED ED NURSING SICKLE CELL ANEMIA PROTOCOL
IP RESP TRACHEOSTOMY WEAN/DECANNULATION PROTOCOL
IP GEN INSULIN (ORAL DIET/BOLUS FEEDS)
IP GEN INSULIN INFUSION NON-ICU
IP LAB COAGULATION TESTING
RETIRED IP TRS LIVER TRANSPLANT PREOP
RETIRED IP TRS PREOP LIVING DONOR NEPHRECTOMY
IP TRS KIDNEY/PANCREAS TRANSPLANT RECIPIENT PREOP
IP GYN LAPAROSCOPY POSTOP
IP ATIC INTRAVENOUS GAMMA GLOBULIN
IP ATIC INFLIXIMAB (REMICADE) INFUSION
IP ATP CARDIOVERSION
IP SUR BOWEL PREP
IP REN HEMODIALYSIS
IP REN HEMODIALYSIS/PUF
IP SUR BARIATRIC SURGERY POSTOP
IP INTERAGENCY DISCHARGE ORDERS
IP SUR MINIMALLY INVASIVE FOREGUT POSTOP
IP REN CAPD CONT AMB PERITONEAL DIALYSIS
RETIRED IP OPH OCULOPLASTIC POSTOP
IP REN CCPD CONT CYCLE PERITONEAL DIALYSIS
RETIRED IP OPH CATARACT PREOP LEFT EYE
IP OPH OPHTHALMIC PREOP LEFT EYE
RETIRED IP OPH RETINA PREOP LEFT EYE
IP GEN HYPERCOAGULABLE EVALUATION
IP LAB SPECIMEN TESTING, PLEURAL FLUID
RETIRE IP CAR TRANSPLANT REJECTION ORDERS
IP ENT MAXILLOFACIAL SURGERY POSTOP
ED FLOOR HOLDING ORDERS
ED CARDIAC MARKERS FOR ADMISSION
IP ORAL STEROID TAPERS
NURSING TRIAGE SEIZURE PROTOCOL
NURSING TRIAGE ALTERED LEVEL OF CONSCIOUSNESS PROTOCOL
NURSING TRIAGE PNEUMONIA PROTOCOL
NURSING TRIAGE SYNCOPE PROTOCOL
NURSING TRIAGE ASTHMA PROTOCOL
NURSING TRIAGE STROKE PROTOCOL
PHARM IP DOXORUBICIN IFOSFAMIDE MESNA COMBINATION
RETIRED IP NSR PITUITARY SURGERY
IP NSR PITUITARY POSTOP
RETIRED IP NSR NEURO SPINE
PHARM IP ICE
PHARM IP CALGB 9511 COURSE 1
RETIRED IP NSR ACOUSTIC NEUROMA POSTOP
IP CTS CARDIAC SURGERY ADMISSION
IP IV STEROID TAPERS
IP TRS HEART TRANSPLANT POSTOP
IP HEM / ONC HYPERCOAGUABILITY
PHARM IP BMT PROTOCOL 153 NON MYELOABLATIVE TRANSPLANT WITH TLI / THYMOGLOBULIN
IP GEN TPN/PPN ADULT PROTOCOL
RETIRED PHARM IP BMT 9004L ALLOGENEIC TRANSPLANT NHL HD AND ALL
PHARM IP BMT PROTOCOL 142 FTBI VP 16 ALLOGENEIC TRANSPLANT
IP TRS KIDNEY DONOR PREOP
IP TRS LAP DONOR NEPHRECTOMY POSTOP
IP GYN GENERAL ADMISSION
IP PATHOLOGY/CYTOLOGY ORDERS
IP CYTOGENETICS: GENETIC DIAGNOSTIC ANALYSIS
IP CYTOGENETICS: HEMATOLOGY/ONCOLOGY ANALYSIS
PHARM IP BMT ALLOGENEIC READMISSION ORDERS
IP PHARM IDARUBICIN CYTARABINE 3 + 7 INDUCTION
IP MOLECULAR PATHOLOGY - HEMATOLOGY AND GENETIC
IP NSR NEUROSURGERY ADMISSION/POST-OP
PHARM IP E1 23HR HIGH DOSE VP 16 FOR MOBILIZATION
IP VAS ANGIO POST- CATH
IP FLOW CYTOMETRY
PHARM IP PEB
RETIRED IP NSR NEUROSURGERY TRANSFER ORDERS
RETIRED IP NSR NEURO SPINE TRANSFER
IP GEN TUBE FEEDING
PHARM IP DHAP
PHARM IP HIGH DOSE METHOTREXATE
PHARM IP EPOCH
IP ICU LUMBAR DRAIN
PHARM IP CARBOPLATIN + PACLITAXEL
PHARM IP GENERIC CHEMOTHERAPY ORDER TEMPLATE
PHARM IP MEC
IP REN CONTINUOUS RENAL REPLACEMENT THERAPY(CRRT)
DRUG DESENSITIZATION PROTOCOL HIGH ALERT
RETIRED PHARM IP E1 23HR HIGH DOSE CYCLOPHOSPHAMIDE FOR MOBILIZATION
RETIRED PHARM IP BMT PROTOCOL 135 TRANSPLANT FOR HODGKINS DISEASE
IP CTS CARDIAC SURGERY TRANSFER
IP ATIC RITUXIMAB (RITUXAN)
IP ATIC CYTOMEGALOVIRUS IMMUNE GLOBULIN (CYTOGAM)
RETIRED DNU-PHARM IP BMT PROTOCOL 9022 BU CY
IP RESP INHALED MEDICATION NEBULIZER/MDI
IP PHARM HYPERCVAD CYCLES 1 , 3 , 5 , 7
IP ITA PHARM RITUXIMAB
PHARM ITA CETUXIMAB IRINOTECAN BEVACIZUMAB OXALIPLATIN
PHARM ITA CHOP
IP NUC I-131 THYROID THERAPY ADMISSION
RETIRED IP PAMF ORTHO HIP FRACTURE PREOP
IP PAMF ORTHO HIP FRACTURE POSTOP
IP PAMF ORTHO TRAUMA
IP PAMF ORTHO TKA
IP PAMF ORTHO THA
IP PAMF ORTHO SPINE
RETIRED IP PAMF ORTHO HOLDING ORDERS
IP MODERATE SEDATION MEDICATIONS
ED ADMIT
IP GEN PACU ORDERS
PHARM IP E1 23HR CARMUSTINE FOR MULTIPLE MYELOMA
PHARM IP E1 23HR ALLOGENEIC READMISSION ORDERS
PHARM IP HYPERCVAD CYCLES 2 , 4 , 6 , 8
PHARM IP THYMOGLOBULIN CYCLOSPORINE
PHARM IP PACLITAXEL
PHARM IP CISPLATIN
IP REH PHASE I EPILEPSY ADMIT
IP REH PHASE II EPILEPSY ADMIT
IP GEN TRADITIONAL INSULIN (ORAL DIET/BOLUS FEEDS)
IP BMT LABS
IP ICU END OF LIFE CARE
IP PSY SCHEDULE ECT
IP GEN INSULIN (CONTINUOUS FEEDS/NPO)
IP GEN TRADITIONAL INSULIN (CONTINUOUS FEEDS/NPO)
IP ICU CRISIS
IP ITA PHARM APHERESIS
IP ICU INTUBATION
IP LABS CULTURES
PHARM IP ALDESLEUKIN HIGH AND LOW DOSE BIOTHERAPY
RETIRED BMT BONE MARROW SURGICAL GENERAL
IP GYN/ONC PEB
PHARM ATIC INFLIXIMAB (REMICADE) INFUSION
PHARM ATIC CYTOMEGALOVIRUS IMMUNE GLOBULIN
PHARM ATIC INTRAVENOUS IMMUNE GLOBULIN
PHARM ATIC RITUXIMAB (RITUXAN)
IP HEM/ONC RITUXAN
IP ATIC HEPATITIS B IMMUNE GLOBULIN S/P LIVER TRANSPLANT
IP SUBCUTANEOUS INSULIN ORDER SET
IP SUBCUTANEOUS INSULIN ADJUSTMENT ORDER SET
IP HEM/ONC R-EPOCH
IP HEM/ONC R-ICE
IP HEM/ONC R-HYPER CVAD 1,3,5,7
IP HEM/ONC R-HYPER 2,4,6,8
IP HEM/ONC R-HYPER CVAD MODIFIED
IP HEM/ONC R-DHAP
IP HEM/ONC ADRIAMYCIN,IFOSFAMIDE,MESNA COMBINATION
IP HEM/ONC IFOSFAMIDE,MESNA COMBINATION
IP HEM/ONC CISPLATIN (INPATIENT)
IP HEM/ONC CARBOPLATIN + PACLITAXEL
IP HEM/ONC ATGAM & CSA
IP HEM/ONC ANTITHYMOCYTE IMMUNOGLOBULIN
IP HEM/ONC CALGB 9511 COURSE 1
RETIRE IP BMT ALLOGENEIC NURSING CHEMOTHERAPHY
DNU-IP BMT METHOTREXATE (MTX) 18,22,142,165,188 IF RANDOMIZED
IP HEM/ONC IDARUBICIN + CYTARABINE (7 + 3)INDUCTION CHEMO
IP HEM/ONC MEC
DNU-IP BMT AUTOLOGOUS NURSING CHEMOTHERAPY
RETIRE IP BMT PROTOCOL NURSING ORDERSETS
AMB URO URODYNAMICS
CC COLORECTAL SURG ONC CLINIC DISCHARGE
CC GI SURG ONC CLINIC DISCHARGE
CC APHERESIS HPC-A COLLECTION
DO NOT USE
IP TRANSPLANT KIDNEY BIOPSY PRE-PROCEDURE
CC HEME BONE MARROW BIOPSY AND ASPIRATE
CC BMT POST BONE MARROW HARVEST
CC APHERESIS TRANSFUSION
CC RAD ONC PRE-SIMULATION
CC BMT BONE MARROW BIOPSY AND ASPIRATE
CC RAD ONC HIGH DOSE RATE BRACHYTHERAPY
CC BMT PRESCRIPTION MEDS HPC - APHERESIS
CC BMT PRESCRIPTION MEDS NON-MYELOABLATIVE
CC BMT PRESCRIPTION MEDS ABLATIVE ALLOGENEIC OUTPATIENT
IP NURSING WOUND CARE
CC BMT PRESCRIPTION MEDS POST ABLATIVE AUTOLOGOUS HPCT
RETIRED CC ITA TRANSFUSION SERVICE
CC APHERESIS EXTRACORPOREAL PHOTOPHERESIS (ECP)
NURSING TRIAGE PAIN MANAGEMENT PROTOCOL
PED ED RESPIRATORY SWAB
IP GEN HEPARIN PROTOCOLS
CC APHERESIS THERAPEUTIC PLASMA EXCHANGE
CC APHERESIS RED CELL EXCHANGE
CC APHERESIS WBC DEPLETION
CC APHERESIS PLATELET DEPLETION
RETIRED DNU-PHARM IP BMT PROTOCOL 9901B AUTO TRANSPLANT FOR NHL
AMB PANCREAS/KIDNEY RECIPIENT PRE-TRANSPLANT ORDERS STANFORD
RETIRED PHARM IP BMT ALLO TRANSPLANT PROTOCOL 9045 (2)
AMB LUNG/HEART-LUNG PRE-EVALUATION STUDIES
RETIRED -PHARM IP BMT PROTOCOL 9901B AUTO TRANSPLANT FOR NHL (3)
AMB NEU SPINE
RETIRED PHARM IP BMT PROTOCOL 188 SIROLIMUS/TACROLIMUS/METHROTREXATE
AMB HEART TRANSPLANT ROUTINE STANFORD RN ORDERS
IP PHARM BMT PROTOCOL 9022 BU CY (2)
AMB NEU LUMBAR PUNCTURE
IP ONC TUMOR LYSIS PRECAUTIONS
AMB LAB TRANSFUSION SERVICE, STANDARD
AMB LIV PRE-OP ORDERS
AMB LAB KID TOX SCREEN
AMB RHE GOUT MMC
RETIRED DNU-PHARM IP BMT PROTOCOL 9018 - APLASTIC ANEMIA TRANSPLANT
IP INSULIN TRANSITION OFF IV INFUSION
IP INSULIN CONTINUOUS IV INFUSION
IP/ED INSULIN - DIABETIC KETOACIDOSIS (DKA)/ HYPEROSMOLAR HYPERGLYCEMIC STATE (HHS)
IP INSULIN PUMP (CONTINUOUS SUBCUTANEOUS INSULIN INFUSION (CSII))
IP GEN BRONCHOSCOPY PRE/INTRA/POST
IP CAR CARDIOLOGY POST PROCEDURE
IP CAR CARDIOLOGY PREOP PROCEDURE
RXWARFARIN PROTOCOL (PHARMACY USE ONLY)
IP PAI SINGLE SHOT INTRATHECAL NARCOTICS POSTOP
AMB DERM SKIN BIOPSY
RETIRED IP BMT POST BONE MARROW HARVEST ON E1
AMB ORT SPINE
RETIRED OP TRANSFUSION ORDERS ONE TIME
OP TRANSFUSION ORDERS RECURRING
AMB ORT SPINE PMR
IP RAD INTERVENTIONAL RADIOLOGY UTERINE EMBOLIZATION
IP PICC RN POST PLACEMENT
IP ICU SEDATION VACATION AND SPONTANEOUS BREATHING TRIAL
IP CAR IMPELLA
CDU TIA
CDU CONTRAST DYE ALLERGY
CDU EXTRAVASATION
IP GI ENDOSCOPY MANOMETRY
AMB OPH INTRAVITREAL AVASTIN INJECTION LEFT EYE
IP TRS IVIG DESENSITIZATION ORDERS
IP EMERGENT WARFARIN REVERSAL
IP GEN WOCN ORDERS
IP DENTAL DISCHARGE
IP DIHYDROERGOTAMINE (DHE) PROTOCOL
IP MAINTENANCE DIHYDROERGOTAMINE (DHE) INFUSIONS (BASED ON VAS)
IP CAR CONGESTIVE HEART FAILURE
OAC ENCOUNTER
ITA ROUTINE PREMEDICATIONS
PRE-ADMISSION/PRE-OP ORDERS
MU2 ISCHEMIC STROKE - ATRIAL FIB/FLUTTER ANTICOAGULATION
IP ECHO EXERCISE STRESS TEST
IP ECHO DOBUTAMINE STRESS TEST
PHC PMR SPINE POSTOP
IP PAI INTRATHECAL INFUSION
IP VAD GENERAL ADMIT
IP ED THROMBOLYTIC THERAPY/STROKE
ANE ECT PACU ORDERS
CC BMT HLA HISTOCOMPATIBILITY TESTING
IP BONE MARROW AND ASPIRATE
IP GYN-ONC SMAC LAPAROSCOPY POST-OP
ED TRAUMA 95
ED TRAUMA 97
ED TRAUMA 99
ED TRAUMA RADIOLOGY
IP ICU VAD POST OP
CC BMT HLA KIT ORDER REQUESTS
IP TRANSESOPHAGEAL ECHO (TEE) ORDER SET
IP RESP INHALED EPOPROSTENOL (FLOLAN)
IP TRS HEART TRANSPLANT READMIT
IP/ED MASSIVE TRANSFUSION ADULT (>50 KG)
IP/ED MASSIVE TRANSFUSION PEDS (<50 KG)
IP/ED EMERGENCY RELEASE BLOOD PRODUCTS
OPH CATARACT PERIOPERATIVE ORDERS LEFT EYE
IP HEM ACUTE LEUKEMIA
IP NEU HYPERCOAGULABLE LABS
IP TRS HEART TRANSPLANT TRANSFER FROM ICU
AMB IMM ADULT
ED TRAUMA MEDICATION
IP CAR PERIPHERAL AMIODARONE IV
IP PLS FREE FLAP
IP PLS ICU H&N FREE FLAP
IP PULM PULMONARY HYPERTENSION SCREENING LABS
RETIRED IP TRS LUNG/HEART LUNG TRANSPLANT EVALUATION STUDIES
RETIRED IP ANE POST ECT
ED HIP FRACTURE SYMPTOMS
IP VAS VASCULAR ICU
SURGICAL CASE REQUEST
RN POST MTG TRANSFUSE ORDERS
IP MED CYSTIC FIBROSIS INCOMPLETE/PARTIAL DIOS
IP MED CYSTIC FIBROSIS COMPLETE DIOS
ED PSYCH HOLDING
ED PEDS STROKE
IP CAR TANDEMHEART
IP TRS LUNG/HEART -LUNG PRE EVALUATION LABS AND STUDIES
IP KID HLA RECIPIENT HISTOCOMPATIBILITY TESTING
IP ICU PAIN AND SEDATION MANAGEMENT FOR MECHANICALLY VENTILATED PATIENTS
AMB REF NEU NEUROGENETIC REFERRALS
IP RAD INTERVENTIONAL RADIOLOGY POSTOP (WITH ADMISSION)
IP HEART HLA RECIPIENT HISTOCOMPATIBILITY TESTING
IP LUNG HLA RECIPIENT HISTOCOMPATIBILITY TESTING
IP NEU ADMISSION SUBARACHNOID HEMORRHAGE
IP ICU ECMO ORDERSET
PHC OCULOPLASTICS PERIOPERATIVE ORDERS
PHC RETINA PERIOPERATIVE ORDERS RIGHT EYE
PHC RETINA PERIOPERATIVE ORDERS LEFT EYE
IP VAD PRE-OP/DAY OF SURGERY
ED PRIMARY HEADACHE ORDERSET
IP LVR/INTESTINE RECIPIENT HISTOCOMPATIBILITY TESTING
RETIRED IP RAD INTERVENTIONAL RADIOLOGY POSTOP (WITH ADMISSION)
